# Supplementary material for: T4 DNA polymerase prevents deleterious on-target DNA damage and enhances precise CRISPR editing
Source: EMBO J. 2024 Jul 22;43(17):3733–51. doi: 10.1038/s44318-024-00158-6 (PMC11377749; doi:10.1038/s44318-024-00158-6)
Supplement: Supplementary file 3 — Source data Fig. 1 [file 44318_2024_158_MOESM3_ESM.zip]

Archive with 3 entries (2 files):
- SD figure 1/
- SD figure 1/SD-Figure 1.xlsx
- __MACOSX/SD figure 1/._SD-Figure 1.xlsx
