# Supplementary material for: T4 DNA polymerase prevents deleterious on-target DNA damage and enhances precise CRISPR editing
Source: EMBO J. 2024 Jul 22;43(17):3733–51. doi: 10.1038/s44318-024-00158-6 (PMC11377749; doi:10.1038/s44318-024-00158-6)
Supplement: Supplementary file 3 — Source data Fig. 1 [file 44318_2024_158_MOESM3_ESM.zip › SD figure 1/SD-Figure 1.xlsx]

## Sheet: 1E
	CTR (Cas9 only)		+ Pol lambda		+ Pol mu		+ Pol beta		+ Pol 4		+ Pol I		+ KF		+ T4 DNA Pol
Indels	Replicate 1	Replicate 2	Replicate 1	Replicate 2	Replicate 1	Replicate 2	Replicate 1	Replicate 2	Replicate 1	Replicate 2	Replicate 1	Replicate 2	Replicate 1	Replicate 2	Replicate 1	Replicate 2
>3	0.636844	0.785431	1.05081	1.32152	1.01317	1.25698	1.07076	1.0895	0.844354	0.832818	1.01479	0.986347	1.19861	1.18099	0.905688	1.64665
+3	0.277896	0.261091	0.216942	0.134471	0.0962059	0.186125	0.247713	0.112119	0.116624	0.278399	0.484799	0.383998	0.597828	0.668315	0.94283	0.949303
+2	3.99861	3.05541	3.51175	4.0689	2.9433	3.54402	2.72484	2.99308	2.99956	1.97021	6.06409	6.60827	10.388	11.7184	35.3847	38.2902
+1	31.8731	45.0889	45.3035	46.2974	40.0337	39.6624	45.1996	46.5901	43.5705	44.3559	39.5933	38.5503	33.6648	37.8055	30.5677	27.12
0	14.4853	9.77473	6.4947	5.97236	10.5345	11.8661	6.9799	6.1519	6.72218	8.9516	9.68365	11.8035	13.2676	11.3797	14.5824	13.7942
deletions	48.7282	41.0344	43.4223	42.2053	45.3791	43.4844	43.7772	43.0633	45.7467	43.6111	43.1594	41.6675	40.8831	37.2471	17.6166	18.1996

## Sheet: 1F
	CTR (Cas9 only)		+ T4 DNA Pol		+ RB69 DNA Pol		+ T7 DNA Pol
Indels	Replicate 1	Replicate 2	Replicate 1	Replicate 2	Replicate 1	Replicate 2	Replicate 1	Replicate 2
>3	0.636844	0.785431	0.905688	1.64665	0.434121	0.618542	0.797637	0.636844
+3	0.277896	0.261091	0.94283	0.949303	0.651181	0.551768	0.145025	0.277896
+2	3.99861	3.05541	35.3847	38.2902	40.6097	39.2282	4.86102	3.99861
+1	31.8731	45.0889	30.5677	27.12	24.7902	21.3889	31.9001	31.8731
0	14.4853	9.77473	14.5824	13.7942	16.5581	17.5019	13.6484	14.4853
deletions	48.7282	41.0344	17.6166	18.1996	16.9566	20.7106	48.6478	48.7282

## Sheet: 1G
Left graph
	Templated		Non-templated
	Replicate1	Replicate2	Replicate1	Replicate2
CTR (Cas9 only)	1.77	2.18	0.472765	0.875412
+ Pol lambda	3	3.49	0.511745	0.578905
+ Pol mu	2.4	2.76	0.543299	0.78402
+ Pol beta	2.11	2.52	0.614839	0.473078
+ Pol 4	2.36	1.51	0.639557	0.460209
+ Pol I	5.06	5.11	1.00409	1.49827
+ KF	7.58	9.15	2.808	2.56839
+ T4 DNA Pol	31.14	33.55	4.2447	4.74024
+ RB69 DNA Pol	36.09	35.35	4.51971	3.87823
+ T7 DNA Pol	4.26	0.601018	3.11	0.888611
