# Supplementary material for: T4 DNA polymerase prevents deleterious on-target DNA damage and enhances precise CRISPR editing
Source: EMBO J. 2024 Jul 22;43(17):3733–51. doi: 10.1038/s44318-024-00158-6 (PMC11377749; doi:10.1038/s44318-024-00158-6)
Supplement: Supplementary file 4 — Source data Fig. 2 [file 44318_2024_158_MOESM4_ESM.zip]

Archive with 3 entries (2 files):
- SD figure 2/
- SD figure 2/SD-Figure 2.xlsx
- __MACOSX/SD figure 2/._SD-Figure 2.xlsx
