# Supplementary material for: T4 DNA polymerase prevents deleterious on-target DNA damage and enhances precise CRISPR editing
Source: EMBO J. 2024 Jul 22;43(17):3733–51. doi: 10.1038/s44318-024-00158-6 (PMC11377749; doi:10.1038/s44318-024-00158-6)
Supplement: Supplementary file 4 — Source data Fig. 2 [file 44318_2024_158_MOESM4_ESM.zip › SD figure 2/SD-Figure 2.xlsx]

## Sheet: 2C
	CTR (Cas9 only)		+ T4-WT		+ T4-G82D		+ T4-D112A		+ T4-W213Y		+ T4-E191A-D324G		+ T4-D219A		+ T4-G694S		+ T4-W844S		+ T4-delta-1-377
Indels	Replicate 1	Replicate 2	Replicate 1	Replicate 2	Replicate 1	Replicate 2	Replicate 1	Replicate 2	Replicate 1	Replicate 2	Replicate 1	Replicate 2	Replicate 1	Replicate 2	Replicate 1	Replicate 2	Replicate 1	Replicate 2	Replicate 1	Replicate 2
>3	0.93093	1.31403	0.687993	0.495526	0.985562	1.24612	1.13018	1.24908	0.305622	0.517301	1.13446	1.12201	1.00147	0.935238	0.535784	0.572863	0.870125	0.656718	1.12224	1.36408
+3	0.275749	0.320728	0.0803241	0.0641688	0.141206	0.0930364	0.176211	0.169176	0.0118458	0.0482457	0.288925	0.282941	0.383488	0.682873	0.0249847	0.0611483	0.0621518	0.0400438	0.357186	0.253837
+2	0.350753	0.718047	0.132709	0.224591	0.273767	0.217085	0.495215	0.343991	0.073444	0.0857702	0.365405	0.451242	1.39961	0.363704	0.213758	0.25103	0.00887883	0.186871	0.349946	0.25621
+1	4.20904	5.08377	18.6596	20.1633	4.64252	5.11136	7.40392	5.97474	12.0543	8.34651	6.60704	6.11981	44.7509	46.8992	4.70823	4.32544	3.53155	2.97392	2.95402	2.74476
0	11.4447	12.6017	12.8414	13.4612	23.348	20.6428	12.7237	15.3443	34.0733	33.4316	35.7821	37.3994	12.6453	17.1349	28.2688	25.7563	18.206	19.0688	36.3485	40.8749
deletions	82.7888	79.9617	67.598	65.5912	70.6089	72.6896	78.0708	76.8342	53.4815	57.5706	55.8221	54.6246	39.8192	33.984	66.2484	69.0332	77.3213	77.0736	58.8681	54.5062

## Sheet: 2F
	Cas9-WT		Cas9-G915F		Cas9-F916P		Cas9-F916del		Cas9-K918A		Cas9-R919P		Cas9-Q920P
Indels	Replicate 1	Replicate 2	Replicate 1	Replicate 2	Replicate 1	Replicate 2	Replicate 1	Replicate 2	Replicate 1	Replicate 2	Replicate 1	Replicate 2	Replicate 1	Replicate 2
>3	1.04493	0.945968	1.0836	1.07304	0.830429	0.847253	0.644964	0.652678	0.954249	0.867839	0.558866	0.480254	0.915481	0.572416
+3	0.116508	0.0755461	0.0962074	0.113899	0.0963891	0.100385	0.0882583	0.0518482	0.18441	0.0916194	0.120419	0.114522	0.0544929	0.257871
+2	0.152916	0.252915	0.187351	0.380661	0.804478	0.8593	0.556706	0.500183	0.45078	0.315578	0.213048	0.690827	0.634843	0.55258
+1	4.32171	4.1846	4.14958	4.19327	16.1934	17.5956	16.2531	14.8316	4.66587	3.423	11.2051	11.2306	15.3343	14.6675
0	30.3466	33.0071	33.5814	31.0164	46.5559	46.8077	49.4959	52.9523	32.8455	29.588	62.5714	62.7397	53.6619	52.3506
deletions	64.0173	61.5339	60.9018	63.2227	35.5194	33.7898	32.9611	31.0113	60.8992	65.714	25.3312	24.7442	29.3989	31.5991

## Sheet: 2G
	T4-WT + Cas9-WT		T4-WT + Cas9-G915F		T4-WT + Cas9-F916P		T4-WT + Cas9-F916del		T4-WT + Cas9-K918A		T4-WT + Cas9-R919P		T4-WT + Cas9-Q920P
Indels	Replicate 1	Replicate 2	Replicate 1	Replicate 2	Replicate 1	Replicate 2	Replicate 1	Replicate 2	Replicate 1	Replicate 2	Replicate 1	Replicate 2	Replicate 1	Replicate 2
>3	0.372421	0.393734	0.341134	0.145007	0.170679	0.199457	0.137336	0.048479	0.167904	0.172283	0.0448189	0.045208	0.0756716	0.0405491
+3	0.00323845	0.0478106	0.0716381	0.133407	0.113786	0.00554047	0.0076298	0	0.048434	0.0275653	0.0224095	0.0326502	0.00504477	0
+2	0.168399	0.0449982	0.0477588	0.0551028	0.125764	0	0.0686682	0.0282794	0	0.0826959	0.0963607	0.0200924	0.0252239	0.0202746
+1	14.2913	15.2459	16.3574	18.6335	49.0897	54.2828	45.8093	42.3181	9.57378	8.98629	50.9905	55.0181	47.6403	54.2606
0	26.7787	24.9937	47.5745	44.1345	45.0683	39.7944	50.1125	53.9369	50.3681	51.7814	44.2878	39.8433	48.6972	41.7164
deletions	58.386	59.2738	35.6076	36.8986	5.43179	5.71777	3.86449	3.66824	39.8418	38.9498	4.55809	5.04069	3.55656	3.96223
