# Supplementary material for: T4 DNA polymerase prevents deleterious on-target DNA damage and enhances precise CRISPR editing
Source: EMBO J. 2024 Jul 22;43(17):3733–51. doi: 10.1038/s44318-024-00158-6 (PMC11377749; doi:10.1038/s44318-024-00158-6)
Supplement: Supplementary file 5 — Source data Fig. 3 [file 44318_2024_158_MOESM5_ESM.zip]

Archive with 16 entries (14 files):
- SD figure 3/
- SD figure 3/SD-Figure 3C_3D_3E.xlsx
- __MACOSX/SD figure 3/._SD-Figure 3C_3D_3E.xlsx
- SD figure 3/.DS_Store
- __MACOSX/SD figure 3/._.DS_Store
- SD figure 3/3F/
- SD figure 3/3F/.DS_Store
- __MACOSX/SD figure 3/3F/._.DS_Store
- SD figure 3/3F/Anti-vinculin-right panel.tiff
- __MACOSX/SD figure 3/3F/._Anti-vinculin-right panel.tiff
- SD figure 3/3F/Anti-Vinculin Left panel.tiff
- __MACOSX/SD figure 3/3F/._Anti-Vinculin Left panel.tiff
- SD figure 3/3F/Anti-Dystrophin-right panel.tiff
- __MACOSX/SD figure 3/3F/._Anti-Dystrophin-right panel.tiff
- SD figure 3/3F/Anti-Dystrophin Left panel.tiff
- __MACOSX/SD figure 3/3F/._Anti-Dystrophin Left panel.tiff
