# Supplementary material for: T4 DNA polymerase prevents deleterious on-target DNA damage and enhances precise CRISPR editing
Source: EMBO J. 2024 Jul 22;43(17):3733–51. doi: 10.1038/s44318-024-00158-6 (PMC11377749; doi:10.1038/s44318-024-00158-6)
Supplement: Supplementary file 5 — Source data Fig. 3 [file 44318_2024_158_MOESM5_ESM.zip › SD figure 3/SD-Figure 3C_3D_3E.xlsx]

## Sheet: 3C
	gRNAs targeting DMD Exon 51
	+1		Reframed indels		Out-of-frame indels
	Replicate 1	Replicate 2	Replicate 1	Replicate 2	Replicate 1	Replicate 2
G10	7	11	7	9	63	57
Ex51-G2	25	31	2	6	37	46
	gRNAs targeting DMD Exon 53
	+1		Reframed indels		Out-of-frame indels
	Replicate 1	Replicate 2	Replicate 1	Replicate 2	Replicate 1	Replicate 2
G9	21	22	3	3	41	47
Ex53-G2	5	1	10	11	12	9
Ex53-G3	29	31	4	6	34	43
Ex53-G4	13	15	8	12	9	11
Ex53-G5	0	2	0	0	2	0

## Sheet: 3D
Ex51 (G10)	+1		Reframed indels (3n+1, n≠1）		Out-of-frame indels (3n or 3n+2)
	Replicate 1	Replicate 2	Replicate 1	Replicate 2	Replicate 1	Replicate 2
Cas9	4.67	5.92	2.48	0.27	54.63	70.67
CasPlus-V1	28.34	29.14	0	0.58	39.38	53.73
CasPlus-V2	34.36	51.94	0	0	15.37	25.41
Ex53 (G9)	+1		Reframed indels (3n+1, n≠1）		Out-of-frame indels (3n or 3n+2)
	Replicate 1	Replicate 2	Replicate 1	Replicate 2	Replicate 1	Replicate 2
Cas9	18	18.6	5.08	3.1	70.99	62.31
CasPlus-V1	40.69	53.14	0.69	1.22	21.52	26.13
CasPlus-V2	54.26	59.56	0	0.31	19.49	28.11

## Sheet: 3E
Ex51 (G10)	+1		Reframed indels (3n+1, n≠1）		Out-of-frame indels (3n or 3n+2)
	Replicate 1	Replicate 2	Replicate 1	Replicate 2	Replicate 1	Replicate 2
Cas9	10.1118	10.705	11.4633	12.3248	47.8699	46.8911
CasPlus-V1	53.0765	53.4255	2.41773	2.78393	21.2696	20.5453
CasPlus-V2	55.2692	59.8505	1.45004	1.39625	4.971	5.51548
SC	100	100	0	0	0	0
Ex53 (G9)	+1		Reframed indels (3n+1, n≠1）		Out-of-frame indels (3n or 3n+2)
	Replicate 1	Replicate 2	Replicate 1	Replicate 2	Replicate 1	Replicate 2
Cas9	36.8325	39.2816	9.46266	10.6104	32.1707	33.435
CasPlus-V1	70.3506	52.1305	3.54592	4.52941	4.81034	5.40146
CasPlus-V2	79.9907	77.5619	1.68275	1.58959	4.51183	5.53528
SC	100	100	0	0	0	0
