# Supplementary material for: T4 DNA polymerase prevents deleterious on-target DNA damage and enhances precise CRISPR editing
Source: EMBO J. 2024 Jul 22;43(17):3733–51. doi: 10.1038/s44318-024-00158-6 (PMC11377749; doi:10.1038/s44318-024-00158-6)
Supplement: Supplementary file 6 — Source data Fig. 4 [file 44318_2024_158_MOESM6_ESM.zip]

Archive with 25 entries (21 files):
- SD figure 4/
- SD figure 4/.DS_Store
- __MACOSX/SD figure 4/._.DS_Store
- SD figure 4/4B/
- SD figure 4/4C/
- SD figure 4/4D/
- SD figure 4/4B/.DS_Store
- __MACOSX/SD figure 4/4B/._.DS_Store
- SD figure 4/4B/4B-left.tiff
- __MACOSX/SD figure 4/4B/._4B-left.tiff
- SD figure 4/4B/4B-Right.tiff
- __MACOSX/SD figure 4/4B/._4B-Right.tiff
- SD figure 4/4C/.DS_Store
- __MACOSX/SD figure 4/4C/._.DS_Store
- SD figure 4/4C/lima.bc1004-CasPlus-V2.sorted.depth.bedgraph
- __MACOSX/SD figure 4/4C/._lima.bc1004-CasPlus-V2.sorted.depth.bedgraph
- SD figure 4/4C/lima.bc1002-Cas9.sorted.depth.bedgraph
- __MACOSX/SD figure 4/4C/._lima.bc1002-Cas9.sorted.depth.bedgraph
- SD figure 4/4C/lima.bc1001-Untreated.sorted.depth.bedgraph
- SD figure 4/4C/lima.bc1003-CasPlus-V1.sorted.depth.bedgraph
- SD figure 4/4D/lima.bc1006-Cas9.sorted.depth.bedgraph
- SD figure 4/4D/lima.bc1005-Untreated.sorted.depth.bedgraph
- SD figure 4/4D/lima.bc1008-CasPlus-V2.sorted.depth.bedgraph
- __MACOSX/SD figure 4/4D/._lima.bc1008-CasPlus-V2.sorted.depth.bedgraph
- SD figure 4/4D/lima.bc1007-CasPlus-V1.sorted.depth.bedgraph
