# Supplementary material for: T4 DNA polymerase prevents deleterious on-target DNA damage and enhances precise CRISPR editing
Source: EMBO J. 2024 Jul 22;43(17):3733–51. doi: 10.1038/s44318-024-00158-6 (PMC11377749; doi:10.1038/s44318-024-00158-6)
Supplement: Supplementary file 6 — Source data Fig. 4 [file 44318_2024_158_MOESM6_ESM.zip › SD figure 4/4C/lima.bc1004-CasPlus-V2.sorted.depth.bedgraph]

chrX	31771569	31771570	1995
chrX	31771570	31771571	1996
chrX	31771571	31771572	1999
chrX	31771572	31771573	2000
chrX	31771573	31771574	2001
chrX	31771574	31771575	2003
chrX	31771575	31771576	2004
chrX	31771576	31771577	2004
chrX	31771577	31771578	1999
chrX	31771578	31771579	2004
chrX	31771579	31771580	2004
chrX	31771580	31771581	2000
chrX	31771581	31771582	2003
chrX	31771582	31771583	2003
chrX	31771583	31771584	2004
chrX	31771584	31771585	2000
chrX	31771585	31771586	2004
chrX	31771586	31771587	2004
chrX	31771587	31771588	2004
chrX	31771588	31771589	2003
chrX	31771589	31771590	1994
chrX	31771590	31771591	2004
chrX	31771591	31771592	2005
chrX	31771592	31771593	2002
chrX	31771593	31771594	2005
chrX	31771594	31771595	2005
chrX	31771595	31771596	2005
chrX	31771596	31771597	2005
chrX	31771597	31771598	2005
chrX	31771598	31771599	2005
chrX	31771599	31771600	2005
chrX	31771600	31771601	2005
chrX	31771601	31771602	2005
chrX	31771602	31771603	2005
chrX	31771603	31771604	2005
chrX	31771604	31771605	2005
chrX	31771605	31771606	2005
chrX	31771606	31771607	2005
chrX	31771607	31771608	2005
chrX	31771608	31771609	2005
chrX	31771609	31771610	2005
chrX	31771610	31771611	2005
chrX	31771611	31771612	2005
chrX	31771612	31771613	2005
chrX	31771613	31771614	2005
chrX	31771614	31771615	2005
chrX	31771615	31771616	2005
chrX	31771616	31771617	2005
chrX	31771617	31771618	2005
chrX	31771618	31771619	2005
chrX	31771619	31771620	2005
chrX	31771620	31771621	2005
chrX	31771621	31771622	2005
chrX	31771622	31771623	2005
chrX	31771623	31771624	2005
chrX	31771624	31771625	2005
chrX	31771625	31771626	2005
chrX	31771626	31771627	2005
chrX	31771627	31771628	2005
chrX	31771628	31771629	2005
chrX	31771629	31771630	2005
chrX	31771630	31771631	2005
chrX	31771631	31771632	2005
chrX	31771632	31771633	2005
chrX	31771633	31771634	2005
chrX	31771634	31771635	2005
chrX	31771635	31771636	2004
chrX	31771636	31771637	2005
chrX	31771637	31771638	2005
chrX	31771638	31771639	2005
chrX	31771639	31771640	2005
chrX	31771640	31771641	2005
chrX	31771641	31771642	2005
chrX	31771642	31771643	2005
chrX	31771643	31771644	2005
chrX	31771644	31771645	1997
chrX	31771645	31771646	2005
chrX	31771646	31771647	2005
chrX	31771647	31771648	2005
chrX	31771648	31771649	2005
chrX	31771649	31771650	1994
chrX	31771650	31771651	2005
chrX	31771651	31771652	2005
chrX	31771652	31771653	2002
chrX	31771653	31771654	2004
chrX	31771654	31771655	2004
chrX	31771655	31771656	1999
chrX	31771656	31771657	2004
chrX	31771657	31771658	2004
chrX	31771658	31771659	2003
chrX	31771659	31771660	2003
chrX	31771660	31771661	1995
chrX	31771661	31771662	2004
chrX	31771662	31771663	2004
chrX	31771663	31771664	2004
chrX	31771664	31771665	2004
chrX	31771665	31771666	2004
chrX	31771666	31771667	2003
chrX	31771667	31771668	2003
chrX	31771668	31771669	1879
chrX	31771669	31771670	2003
chrX	31771670	31771671	2003
chrX	31771671	31771672	2003
chrX	31771672	31771673	2003
chrX	31771673	31771674	2003
chrX	31771674	31771675	2003
chrX	31771675	31771676	2003
chrX	31771676	31771677	1977
chrX	31771677	31771678	2001
chrX	31771678	31771679	2001
chrX	31771679	31771680	2001
chrX	31771680	31771681	2001
chrX	31771681	31771682	2001
chrX	31771682	31771683	2001
chrX	31771683	31771684	2001
chrX	31771684	31771685	2000
chrX	31771685	31771686	2000
chrX	31771686	31771687	2001
chrX	31771687	31771688	2000
chrX	31771688	31771689	2000
chrX	31771689	31771690	2000
chrX	31771690	31771691	1979
chrX	31771691	31771692	2000
chrX	31771692	31771693	2000
chrX	31771693	31771694	2000
chrX	31771694	31771695	1990
chrX	31771695	31771696	2000
chrX	31771696	31771697	2000
chrX	31771697	31771698	1998
chrX	31771698	31771699	1999
chrX	31771699	31771700	1995
chrX	31771700	31771701	1999
chrX	31771701	31771702	1999
chrX	31771702	31771703	1999
chrX	31771703	31771704	1999
chrX	31771704	31771705	1996
chrX	31771705	31771706	1999
chrX	31771706	31771707	1999
chrX	31771707	31771708	1998
chrX	31771708	31771709	1996
chrX	31771709	31771710	1998
chrX	31771710	31771711	1998
chrX	31771711	31771712	1994
chrX	31771712	31771713	1998
chrX	31771713	31771714	1997
chrX	31771714	31771715	1998
chrX	31771715	31771716	1997
chrX	31771716	31771717	1998
chrX	31771717	31771718	1997
chrX	31771718	31771719	1998
chrX	31771719	31771720	1998
chrX	31771720	31771721	1998
chrX	31771721	31771722	1994
chrX	31771722	31771723	1998
chrX	31771723	31771724	1997
chrX	31771724	31771725	1996
chrX	31771725	31771726	1997
chrX	31771726	31771727	1997
chrX	31771727	31771728	1997
chrX	31771728	31771729	1997
chrX	31771729	31771730	1997
chrX	31771730	31771731	1997
chrX	31771731	31771732	1997
chrX	31771732	31771733	1997
chrX	31771733	31771734	1996
chrX	31771734	31771735	1995
chrX	31771735	31771736	1994
chrX	31771736	31771737	1996
chrX	31771737	31771738	1996
chrX	31771738	31771739	1996
chrX	31771739	31771740	1996
chrX	31771740	31771741	1996
chrX	31771741	31771742	1996
chrX	31771742	31771743	1992
chrX	31771743	31771744	1996
chrX	31771744	31771745	1996
chrX	31771745	31771746	1994
chrX	31771746	31771747	1995
chrX	31771747	31771748	1993
chrX	31771748	31771749	1995
chrX	31771749	31771750	1990
chrX	31771750	31771751	1995
chrX	31771751	31771752	1994
chrX	31771752	31771753	1995
chrX	31771753	31771754	1995
chrX	31771754	31771755	1995
chrX	31771755	31771756	1993
chrX	31771756	31771757	1995
chrX	31771757	31771758	1995
chrX	31771758	31771759	1970
chrX	31771759	31771760	1995
chrX	31771760	31771761	1995
chrX	31771761	31771762	1988
chrX	31771762	31771763	1994
chrX	31771763	31771764	1995
chrX	31771764	31771765	1994
chrX	31771765	31771766	1995
chrX	31771766	31771767	1994
chrX	31771767	31771768	1995
chrX	31771768	31771769	1995
chrX	31771769	31771770	1973
chrX	31771770	31771771	1995
chrX	31771771	31771772	1995
chrX	31771772	31771773	1995
chrX	31771773	31771774	1995
chrX	31771774	31771775	1995
chrX	31771775	31771776	1995
chrX	31771776	31771777	1993
chrX	31771777	31771778	1994
chrX	31771778	31771779	1994
chrX	31771779	31771780	1995
chrX	31771780	31771781	1995
chrX	31771781	31771782	1995
chrX	31771782	31771783	1995
chrX	31771783	31771784	1995
chrX	31771784	31771785	1991
chrX	31771785	31771786	1995
chrX	31771786	31771787	1995
chrX	31771787	31771788	1995
chrX	31771788	31771789	1995
chrX	31771789	31771790	1995
chrX	31771790	31771791	1995
chrX	31771791	31771792	1995
chrX	31771792	31771793	1995
chrX	31771793	31771794	1995
chrX	31771794	31771795	1994
chrX	31771795	31771796	1995
chrX	31771796	31771797	1994
chrX	31771797	31771798	1990
chrX	31771798	31771799	1995
chrX	31771799	31771800	1990
chrX	31771800	31771801	1995
chrX	31771801	31771802	1995
chrX	31771802	31771803	1993
chrX	31771803	31771804	1994
chrX	31771804	31771805	1994
chrX	31771805	31771806	1995
chrX	31771806	31771807	1995
chrX	31771807	31771808	1995
chrX	31771808	31771809	1994
chrX	31771809	31771810	1995
chrX	31771810	31771811	1994
chrX	31771811	31771812	1995
chrX	31771812	31771813	1963
chrX	31771813	31771814	1994
chrX	31771814	31771815	1994
chrX	31771815	31771816	1995
chrX	31771816	31771817	1995
chrX	31771817	31771818	1995
chrX	31771818	31771819	1995
chrX	31771819	31771820	1994
chrX	31771820	31771821	1994
chrX	31771821	31771822	1994
chrX	31771822	31771823	1993
chrX	31771823	31771824	1992
chrX	31771824	31771825	1992
chrX	31771825	31771826	1982
chrX	31771826	31771827	1992
chrX	31771827	31771828	1992
chrX	31771828	31771829	1972
chrX	31771829	31771830	1992
chrX	31771830	31771831	1992
chrX	31771831	31771832	1992
chrX	31771832	31771833	1992
chrX	31771833	31771834	1992
chrX	31771834	31771835	1992
chrX	31771835	31771836	1992
chrX	31771836	31771837	1992
chrX	31771837	31771838	1991
chrX	31771838	31771839	1990
chrX	31771839	31771840	1991
chrX	31771840	31771841	1991
chrX	31771841	31771842	1991
chrX	31771842	31771843	1991
chrX	31771843	31771844	1990
chrX	31771844	31771845	1988
chrX	31771845	31771846	1966
chrX	31771846	31771847	1989
chrX	31771847	31771848	1989
chrX	31771848	31771849	1989
chrX	31771849	31771850	1989
chrX	31771850	31771851	1989
chrX	31771851	31771852	1989
chrX	31771852	31771853	1989
chrX	31771853	31771854	1989
chrX	31771854	31771855	1980
chrX	31771855	31771856	1989
chrX	31771856	31771857	1989
chrX	31771857	31771858	1989
chrX	31771858	31771859	1989
chrX	31771859	31771860	1989
chrX	31771860	31771861	1989
chrX	31771861	31771862	1989
chrX	31771862	31771863	1989
chrX	31771863	31771864	1989
chrX	31771864	31771865	1989
chrX	31771865	31771866	1989
chrX	31771866	31771867	1989
chrX	31771867	31771868	1974
chrX	31771868	31771869	1989
chrX	31771869	31771870	1989
chrX	31771870	31771871	1989
chrX	31771871	31771872	1989
chrX	31771872	31771873	1989
chrX	31771873	31771874	1949
chrX	31771874	31771875	1989
chrX	31771875	31771876	1989
chrX	31771876	31771877	1989
chrX	31771877	31771878	1988
chrX	31771878	31771879	1989
chrX	31771879	31771880	1987
chrX	31771880	31771881	1988
chrX	31771881	31771882	1988
chrX	31771882	31771883	1989
chrX	31771883	31771884	1989
chrX	31771884	31771885	1978
chrX	31771885	31771886	1989
chrX	31771886	31771887	1989
chrX	31771887	31771888	1988
chrX	31771888	31771889	1982
chrX	31771889	31771890	1989
chrX	31771890	31771891	1989
chrX	31771891	31771892	1989
chrX	31771892	31771893	1989
chrX	31771893	31771894	1988
chrX	31771894	31771895	1988
chrX	31771895	31771896	1987
chrX	31771896	31771897	1988
chrX	31771897	31771898	1988
chrX	31771898	31771899	1988
chrX	31771899	31771900	1988
chrX	31771900	31771901	1988
chrX	31771901	31771902	1983
chrX	31771902	31771903	1987
chrX	31771903	31771904	1986
chrX	31771904	31771905	1986
chrX	31771905	31771906	1986
chrX	31771906	31771907	1986
chrX	31771907	31771908	1986
chrX	31771908	31771909	1986
chrX	31771909	31771910	1986
chrX	31771910	31771911	1986
chrX	31771911	31771912	1986
chrX	31771912	31771913	1986
chrX	31771913	31771914	1986
chrX	31771914	31771915	1985
chrX	31771915	31771916	1984
chrX	31771916	31771917	1986
chrX	31771917	31771918	1986
chrX	31771918	31771919	1986
chrX	31771919	31771920	1986
chrX	31771920	31771921	1986
chrX	31771921	31771922	1986
chrX	31771922	31771923	1986
chrX	31771923	31771924	1985
chrX	31771924	31771925	1986
chrX	31771925	31771926	1985
chrX	31771926	31771927	1984
chrX	31771927	31771928	1986
chrX	31771928	31771929	1975
chrX	31771929	31771930	1986
chrX	31771930	31771931	1986
chrX	31771931	31771932	1986
chrX	31771932	31771933	1980
chrX	31771933	31771934	1986
chrX	31771934	31771935	1986
chrX	31771935	31771936	1985
chrX	31771936	31771937	1985
chrX	31771937	31771938	1985
chrX	31771938	31771939	1984
chrX	31771939	31771940	1984
chrX	31771940	31771941	1985
chrX	31771941	31771942	1985
chrX	31771942	31771943	1985
chrX	31771943	31771944	1985
chrX	31771944	31771945	1985
chrX	31771945	31771946	1984
chrX	31771946	31771947	1985
chrX	31771947	31771948	1969
chrX	31771948	31771949	1985
chrX	31771949	31771950	1985
chrX	31771950	31771951	1975
chrX	31771951	31771952	1985
chrX	31771952	31771953	1985
chrX	31771953	31771954	1985
chrX	31771954	31771955	1983
chrX	31771955	31771956	1985
chrX	31771956	31771957	1984
chrX	31771957	31771958	1985
chrX	31771958	31771959	1980
chrX	31771959	31771960	1985
chrX	31771960	31771961	1982
chrX	31771961	31771962	1984
chrX	31771962	31771963	1981
chrX	31771963	31771964	1984
chrX	31771964	31771965	1983
chrX	31771965	31771966	1982
chrX	31771966	31771967	1984
chrX	31771967	31771968	1984
chrX	31771968	31771969	1982
chrX	31771969	31771970	1984
chrX	31771970	31771971	1983
chrX	31771971	31771972	1984
chrX	31771972	31771973	1975
chrX	31771973	31771974	1984
chrX	31771974	31771975	1984
chrX	31771975	31771976	1984
chrX	31771976	31771977	1983
chrX	31771977	31771978	1984
chrX	31771978	31771979	1983
chrX	31771979	31771980	1969
chrX	31771980	31771981	1984
chrX	31771981	31771982	1984
chrX	31771982	31771983	1983
chrX	31771983	31771984	1984
chrX	31771984	31771985	1984
chrX	31771985	31771986	1984
chrX	31771986	31771987	1984
chrX	31771987	31771988	1984
chrX	31771988	31771989	1983
chrX	31771989	31771990	1984
chrX	31771990	31771991	1984
chrX	31771991	31771992	1984
chrX	31771992	31771993	1984
chrX	31771993	31771994	1984
chrX	31771994	31771995	1982
chrX	31771995	31771996	1984
chrX	31771996	31771997	1984
chrX	31771997	31771998	1982
chrX	31771998	31771999	1984
chrX	31771999	31772000	1984
chrX	31772000	31772001	1981
chrX	31772001	31772002	1984
chrX	31772002	31772003	1984
chrX	31772003	31772004	1983
chrX	31772004	31772005	1984
chrX	31772005	31772006	1984
chrX	31772006	31772007	1983
chrX	31772007	31772008	1983
chrX	31772008	31772009	1984
chrX	31772009	31772010	1978
chrX	31772010	31772011	1984
chrX	31772011	31772012	1984
chrX	31772012	31772013	1984
chrX	31772013	31772014	1984
chrX	31772014	31772015	1984
chrX	31772015	31772016	1983
chrX	31772016	31772017	1984
chrX	31772017	31772018	1984
chrX	31772018	31772019	1984
chrX	31772019	31772020	1983
chrX	31772020	31772021	1984
chrX	31772021	31772022	1984
chrX	31772022	31772023	1976
chrX	31772023	31772024	1984
chrX	31772024	31772025	1984
chrX	31772025	31772026	1982
chrX	31772026	31772027	1983
chrX	31772027	31772028	1983
chrX	31772028	31772029	1983
chrX	31772029	31772030	1983
chrX	31772030	31772031	1983
chrX	31772031	31772032	1981
chrX	31772032	31772033	1983
chrX	31772033	31772034	1983
chrX	31772034	31772035	1983
chrX	31772035	31772036	1983
chrX	31772036	31772037	1983
chrX	31772037	31772038	1983
chrX	31772038	31772039	1982
chrX	31772039	31772040	1982
chrX	31772040	31772041	1983
chrX	31772041	31772042	1983
chrX	31772042	31772043	1983
chrX	31772043	31772044	1982
chrX	31772044	31772045	1983
chrX	31772045	31772046	1973
chrX	31772046	31772047	1983
chrX	31772047	31772048	1983
chrX	31772048	31772049	1983
chrX	31772049	31772050	1981
chrX	31772050	31772051	1983
chrX	31772051	31772052	1983
chrX	31772052	31772053	1983
chrX	31772053	31772054	1983
chrX	31772054	31772055	1983
chrX	31772055	31772056	1983
chrX	31772056	31772057	1983
chrX	31772057	31772058	1983
chrX	31772058	31772059	1980
chrX	31772059	31772060	1983
chrX	31772060	31772061	1983
chrX	31772061	31772062	1981
chrX	31772062	31772063	1983
chrX	31772063	31772064	1983
chrX	31772064	31772065	1983
chrX	31772065	31772066	1983
chrX	31772066	31772067	1983
chrX	31772067	31772068	1981
chrX	31772068	31772069	1983
chrX	31772069	31772070	1983
chrX	31772070	31772071	1982
chrX	31772071	31772072	1979
chrX	31772072	31772073	1983
chrX	31772073	31772074	1982
chrX	31772074	31772075	1983
chrX	31772075	31772076	1983
chrX	31772076	31772077	1983
chrX	31772077	31772078	1981
chrX	31772078	31772079	1980
chrX	31772079	31772080	1983
chrX	31772080	31772081	1983
chrX	31772081	31772082	1980
chrX	31772082	31772083	1980
chrX	31772083	31772084	1982
chrX	31772084	31772085	1982
chrX	31772085	31772086	1982
chrX	31772086	31772087	1982
chrX	31772087	31772088	1982
chrX	31772088	31772089	1982
chrX	31772089	31772090	1979
chrX	31772090	31772091	1982
chrX	31772091	31772092	1982
chrX	31772092	31772093	1982
chrX	31772093	31772094	1982
chrX	31772094	31772095	1982
chrX	31772095	31772096	1982
chrX	31772096	31772097	1981
chrX	31772097	31772098	1982
chrX	31772098	31772099	1982
chrX	31772099	31772100	1982
chrX	31772100	31772101	1981
chrX	31772101	31772102	1977
chrX	31772102	31772103	1982
chrX	31772103	31772104	1982
chrX	31772104	31772105	1982
chrX	31772105	31772106	1982
chrX	31772106	31772107	1979
chrX	31772107	31772108	1982
chrX	31772108	31772109	1981
chrX	31772109	31772110	1982
chrX	31772110	31772111	1982
chrX	31772111	31772112	1982
chrX	31772112	31772113	1981
chrX	31772113	31772114	1982
chrX	31772114	31772115	1978
chrX	31772115	31772116	1982
chrX	31772116	31772117	1980
chrX	31772117	31772118	1982
chrX	31772118	31772119	1982
chrX	31772119	31772120	1982
chrX	31772120	31772121	1982
chrX	31772121	31772122	1979
chrX	31772122	31772123	1982
chrX	31772123	31772124	1982
chrX	31772124	31772125	1982
chrX	31772125	31772126	1982
chrX	31772126	31772127	1979
chrX	31772127	31772128	1980
chrX	31772128	31772129	1980
chrX	31772129	31772130	1980
chrX	31772130	31772131	1979
chrX	31772131	31772132	1980
chrX	31772132	31772133	1980
chrX	31772133	31772134	1980
chrX	31772134	31772135	1980
chrX	31772135	31772136	1974
chrX	31772136	31772137	1980
chrX	31772137	31772138	1980
chrX	31772138	31772139	1976
chrX	31772139	31772140	1980
chrX	31772140	31772141	1977
chrX	31772141	31772142	1980
chrX	31772142	31772143	1976
chrX	31772143	31772144	1980
chrX	31772144	31772145	1965
chrX	31772145	31772146	1979
chrX	31772146	31772147	1979
chrX	31772147	31772148	1979
chrX	31772148	31772149	1978
chrX	31772149	31772150	1979
chrX	31772150	31772151	1978
chrX	31772151	31772152	1979
chrX	31772152	31772153	1974
chrX	31772153	31772154	1979
chrX	31772154	31772155	1979
chrX	31772155	31772156	1977
chrX	31772156	31772157	1977
chrX	31772157	31772158	1972
chrX	31772158	31772159	1977
chrX	31772159	31772160	1976
chrX	31772160	31772161	1977
chrX	31772161	31772162	1974
chrX	31772162	31772163	1976
chrX	31772163	31772164	1976
chrX	31772164	31772165	1976
chrX	31772165	31772166	1972
chrX	31772166	31772167	1976
chrX	31772167	31772168	1976
chrX	31772168	31772169	1976
chrX	31772169	31772170	1976
chrX	31772170	31772171	1975
chrX	31772171	31772172	1975
chrX	31772172	31772173	1975
chrX	31772173	31772174	1975
chrX	31772174	31772175	1975
chrX	31772175	31772176	1975
chrX	31772176	31772177	1975
chrX	31772177	31772178	1975
chrX	31772178	31772179	1975
chrX	31772179	31772180	1947
chrX	31772180	31772181	1946
chrX	31772181	31772182	1947
chrX	31772182	31772183	1942
chrX	31772183	31772184	1942
chrX	31772184	31772185	1942
chrX	31772185	31772186	1942
chrX	31772186	31772187	1942
chrX	31772187	31772188	1938
chrX	31772188	31772189	1942
chrX	31772189	31772190	1942
chrX	31772190	31772191	1942
chrX	31772191	31772192	1941
chrX	31772192	31772193	1942
chrX	31772193	31772194	1938
chrX	31772194	31772195	1941
chrX	31772195	31772196	1941
chrX	31772196	31772197	1935
chrX	31772197	31772198	1941
chrX	31772198	31772199	1941
chrX	31772199	31772200	1941
chrX	31772200	31772201	1941
chrX	31772201	31772202	1929
chrX	31772202	31772203	1941
chrX	31772203	31772204	1941
chrX	31772204	31772205	1940
chrX	31772205	31772206	1941
chrX	31772206	31772207	1941
chrX	31772207	31772208	1941
chrX	31772208	31772209	1941
chrX	31772209	31772210	1887
chrX	31772210	31772211	1940
chrX	31772211	31772212	1940
chrX	31772212	31772213	1940
chrX	31772213	31772214	1940
chrX	31772214	31772215	1940
chrX	31772215	31772216	1940
chrX	31772216	31772217	1940
chrX	31772217	31772218	1940
chrX	31772218	31772219	1940
chrX	31772219	31772220	1940
chrX	31772220	31772221	1939
chrX	31772221	31772222	1940
chrX	31772222	31772223	1940
chrX	31772223	31772224	1940
chrX	31772224	31772225	1939
chrX	31772225	31772226	1940
chrX	31772226	31772227	1933
chrX	31772227	31772228	1940
chrX	31772228	31772229	1940
chrX	31772229	31772230	1934
chrX	31772230	31772231	1940
chrX	31772231	31772232	1939
chrX	31772232	31772233	1940
chrX	31772233	31772234	1940
chrX	31772234	31772235	1940
chrX	31772235	31772236	1940
chrX	31772236	31772237	1940
chrX	31772237	31772238	1940
chrX	31772238	31772239	1940
chrX	31772239	31772240	1940
chrX	31772240	31772241	1940
chrX	31772241	31772242	1939
chrX	31772242	31772243	1940
chrX	31772243	31772244	1937
chrX	31772244	31772245	1940
chrX	31772245	31772246	1940
chrX	31772246	31772247	1940
chrX	31772247	31772248	1940
chrX	31772248	31772249	1940
chrX	31772249	31772250	1940
chrX	31772250	31772251	1938
chrX	31772251	31772252	1940
chrX	31772252	31772253	1940
chrX	31772253	31772254	1940
chrX	31772254	31772255	1940
chrX	31772255	31772256	1940
chrX	31772256	31772257	1940
chrX	31772257	31772258	1940
chrX	31772258	31772259	1940
chrX	31772259	31772260	1940
chrX	31772260	31772261	1940
chrX	31772261	31772262	1940
chrX	31772262	31772263	1940
chrX	31772263	31772264	1940
chrX	31772264	31772265	1939
chrX	31772265	31772266	1940
chrX	31772266	31772267	1940
chrX	31772267	31772268	1940
chrX	31772268	31772269	1940
chrX	31772269	31772270	1940
chrX	31772270	31772271	1927
chrX	31772271	31772272	1940
chrX	31772272	31772273	1940
chrX	31772273	31772274	1940
chrX	31772274	31772275	1940
chrX	31772275	31772276	1924
chrX	31772276	31772277	1940
chrX	31772277	31772278	1940
chrX	31772278	31772279	1940
chrX	31772279	31772280	1940
chrX	31772280	31772281	1940
chrX	31772281	31772282	1940
chrX	31772282	31772283	1939
chrX	31772283	31772284	1940
chrX	31772284	31772285	1940
chrX	31772285	31772286	1940
chrX	31772286	31772287	1939
chrX	31772287	31772288	1940
chrX	31772288	31772289	1940
chrX	31772289	31772290	1928
chrX	31772290	31772291	1940
chrX	31772291	31772292	1940
chrX	31772292	31772293	1940
chrX	31772293	31772294	1940
chrX	31772294	31772295	1940
chrX	31772295	31772296	1928
chrX	31772296	31772297	1940
chrX	31772297	31772298	1940
chrX	31772298	31772299	1940
chrX	31772299	31772300	1940
chrX	31772300	31772301	1940
chrX	31772301	31772302	1940
chrX	31772302	31772303	1939
chrX	31772303	31772304	1940
chrX	31772304	31772305	1940
chrX	31772305	31772306	1940
chrX	31772306	31772307	1932
chrX	31772307	31772308	1940
chrX	31772308	31772309	1940
chrX	31772309	31772310	1940
chrX	31772310	31772311	1940
chrX	31772311	31772312	1940
chrX	31772312	31772313	1940
chrX	31772313	31772314	1940
chrX	31772314	31772315	1933
chrX	31772315	31772316	1940
chrX	31772316	31772317	1940
chrX	31772317	31772318	1939
chrX	31772318	31772319	1940
chrX	31772319	31772320	1940
chrX	31772320	31772321	1940
chrX	31772321	31772322	1940
chrX	31772322	31772323	1939
chrX	31772323	31772324	1938
chrX	31772324	31772325	1940
chrX	31772325	31772326	1938
chrX	31772326	31772327	1940
chrX	31772327	31772328	1937
chrX	31772328	31772329	1940
chrX	31772329	31772330	1939
chrX	31772330	31772331	1940
chrX	31772331	31772332	1940
chrX	31772332	31772333	1940
chrX	31772333	31772334	1939
chrX	31772334	31772335	1940
chrX	31772335	31772336	1940
chrX	31772336	31772337	1934
chrX	31772337	31772338	1940
chrX	31772338	31772339	1925
chrX	31772339	31772340	1940
chrX	31772340	31772341	1940
chrX	31772341	31772342	1940
chrX	31772342	31772343	1940
chrX	31772343	31772344	1940
chrX	31772344	31772345	1940
chrX	31772345	31772346	1936
chrX	31772346	31772347	1940
chrX	31772347	31772348	1939
chrX	31772348	31772349	1940
chrX	31772349	31772350	1932
chrX	31772350	31772351	1940
chrX	31772351	31772352	1940
chrX	31772352	31772353	1940
chrX	31772353	31772354	1937
chrX	31772354	31772355	1940
chrX	31772355	31772356	1932
chrX	31772356	31772357	1940
chrX	31772357	31772358	1940
chrX	31772358	31772359	1940
chrX	31772359	31772360	1940
chrX	31772360	31772361	1939
chrX	31772361	31772362	1940
chrX	31772362	31772363	1938
chrX	31772363	31772364	1940
chrX	31772364	31772365	1940
chrX	31772365	31772366	1940
chrX	31772366	31772367	1940
chrX	31772367	31772368	1939
chrX	31772368	31772369	1940
chrX	31772369	31772370	1940
chrX	31772370	31772371	1940
chrX	31772371	31772372	1940
chrX	31772372	31772373	1940
chrX	31772373	31772374	1909
chrX	31772374	31772375	1940
chrX	31772375	31772376	1940
chrX	31772376	31772377	1940
chrX	31772377	31772378	1938
chrX	31772378	31772379	1940
chrX	31772379	31772380	1940
chrX	31772380	31772381	1915
chrX	31772381	31772382	1940
chrX	31772382	31772383	1940
chrX	31772383	31772384	1940
chrX	31772384	31772385	1932
chrX	31772385	31772386	1940
chrX	31772386	31772387	1940
chrX	31772387	31772388	1924
chrX	31772388	31772389	1939
chrX	31772389	31772390	1939
chrX	31772390	31772391	1939
chrX	31772391	31772392	1939
chrX	31772392	31772393	1936
chrX	31772393	31772394	1939
chrX	31772394	31772395	1938
chrX	31772395	31772396	1939
chrX	31772396	31772397	1924
chrX	31772397	31772398	1939
chrX	31772398	31772399	1939
chrX	31772399	31772400	1939
chrX	31772400	31772401	1939
chrX	31772401	31772402	1938
chrX	31772402	31772403	1925
chrX	31772403	31772404	1939
chrX	31772404	31772405	1939
chrX	31772405	31772406	1933
chrX	31772406	31772407	1939
chrX	31772407	31772408	1939
chrX	31772408	31772409	1938
chrX	31772409	31772410	1939
chrX	31772410	31772411	1904
chrX	31772411	31772412	1939
chrX	31772412	31772413	1939
chrX	31772413	31772414	1935
chrX	31772414	31772415	1939
chrX	31772415	31772416	1939
chrX	31772416	31772417	1924
chrX	31772417	31772418	1939
chrX	31772418	31772419	1939
chrX	31772419	31772420	1939
chrX	31772420	31772421	1912
chrX	31772421	31772422	1939
chrX	31772422	31772423	1939
chrX	31772423	31772424	1939
chrX	31772424	31772425	1939
chrX	31772425	31772426	1939
chrX	31772426	31772427	1934
chrX	31772427	31772428	1939
chrX	31772428	31772429	1939
chrX	31772429	31772430	1916
chrX	31772430	31772431	1939
chrX	31772431	31772432	1939
chrX	31772432	31772433	1939
chrX	31772433	31772434	1939
chrX	31772434	31772435	1937
chrX	31772435	31772436	1937
chrX	31772436	31772437	1935
chrX	31772437	31772438	1938
chrX	31772438	31772439	1938
chrX	31772439	31772440	1939
chrX	31772440	31772441	1939
chrX	31772441	31772442	1938
chrX	31772442	31772443	1938
chrX	31772443	31772444	1939
chrX	31772444	31772445	1939
chrX	31772445	31772446	1939
chrX	31772446	31772447	1939
chrX	31772447	31772448	1936
chrX	31772448	31772449	1939
chrX	31772449	31772450	1939
chrX	31772450	31772451	1939
chrX	31772451	31772452	1939
chrX	31772452	31772453	1937
chrX	31772453	31772454	1939
chrX	31772454	31772455	1939
chrX	31772455	31772456	1939
chrX	31772456	31772457	1939
chrX	31772457	31772458	1939
chrX	31772458	31772459	1939
chrX	31772459	31772460	1938
chrX	31772460	31772461	1913
chrX	31772461	31772462	1939
chrX	31772462	31772463	1939
chrX	31772463	31772464	1939
chrX	31772464	31772465	1938
chrX	31772465	31772466	1935
chrX	31772466	31772467	1939
chrX	31772467	31772468	1939
chrX	31772468	31772469	1939
chrX	31772469	31772470	1938
chrX	31772470	31772471	1939
chrX	31772471	31772472	1936
chrX	31772472	31772473	1939
chrX	31772473	31772474	1939
chrX	31772474	31772475	1939
chrX	31772475	31772476	1932
chrX	31772476	31772477	1939
chrX	31772477	31772478	1939
chrX	31772478	31772479	1931
chrX	31772479	31772480	1939
chrX	31772480	31772481	1939
chrX	31772481	31772482	1939
chrX	31772482	31772483	1939
chrX	31772483	31772484	1939
chrX	31772484	31772485	1939
chrX	31772485	31772486	1939
chrX	31772486	31772487	1939
chrX	31772487	31772488	1939
chrX	31772488	31772489	1938
chrX	31772489	31772490	1938
chrX	31772490	31772491	1939
chrX	31772491	31772492	1939
chrX	31772492	31772493	1939
chrX	31772493	31772494	1939
chrX	31772494	31772495	1939
chrX	31772495	31772496	1939
chrX	31772496	31772497	1939
chrX	31772497	31772498	1939
chrX	31772498	31772499	1939
chrX	31772499	31772500	1939
chrX	31772500	31772501	1939
chrX	31772501	31772502	1939
chrX	31772502	31772503	1938
chrX	31772503	31772504	1939
chrX	31772504	31772505	1938
chrX	31772505	31772506	1939
chrX	31772506	31772507	1939
chrX	31772507	31772508	1939
chrX	31772508	31772509	1916
chrX	31772509	31772510	1939
chrX	31772510	31772511	1939
chrX	31772511	31772512	1939
chrX	31772512	31772513	1939
chrX	31772513	31772514	1939
chrX	31772514	31772515	1939
chrX	31772515	31772516	1939
chrX	31772516	31772517	1939
chrX	31772517	31772518	1939
chrX	31772518	31772519	1938
chrX	31772519	31772520	1939
chrX	31772520	31772521	1939
chrX	31772521	31772522	1939
chrX	31772522	31772523	1939
chrX	31772523	31772524	1939
chrX	31772524	31772525	1939
chrX	31772525	31772526	1939
chrX	31772526	31772527	1939
chrX	31772527	31772528	1939
chrX	31772528	31772529	1938
chrX	31772529	31772530	1939
chrX	31772530	31772531	1939
chrX	31772531	31772532	1939
chrX	31772532	31772533	1939
chrX	31772533	31772534	1939
chrX	31772534	31772535	1939
chrX	31772535	31772536	1939
chrX	31772536	31772537	1939
chrX	31772537	31772538	1934
chrX	31772538	31772539	1935
chrX	31772539	31772540	1936
chrX	31772540	31772541	1936
chrX	31772541	31772542	1936
chrX	31772542	31772543	1935
chrX	31772543	31772544	1938
chrX	31772544	31772545	1939
chrX	31772545	31772546	1939
chrX	31772546	31772547	1939
chrX	31772547	31772548	1939
chrX	31772548	31772549	1939
chrX	31772549	31772550	1939
chrX	31772550	31772551	1939
chrX	31772551	31772552	1939
chrX	31772552	31772553	1939
chrX	31772553	31772554	1939
chrX	31772554	31772555	1939
chrX	31772555	31772556	1939
chrX	31772556	31772557	1939
chrX	31772557	31772558	1933
chrX	31772558	31772559	1939
chrX	31772559	31772560	1939
chrX	31772560	31772561	1939
chrX	31772561	31772562	1938
chrX	31772562	31772563	1939
chrX	31772563	31772564	1939
chrX	31772564	31772565	1938
chrX	31772565	31772566	1935
chrX	31772566	31772567	1939
chrX	31772567	31772568	1939
chrX	31772568	31772569	1939
chrX	31772569	31772570	1939
chrX	31772570	31772571	1939
chrX	31772571	31772572	1939
chrX	31772572	31772573	1935
chrX	31772573	31772574	1938
chrX	31772574	31772575	1938
chrX	31772575	31772576	1938
chrX	31772576	31772577	1938
chrX	31772577	31772578	1938
chrX	31772578	31772579	1938
chrX	31772579	31772580	1938
chrX	31772580	31772581	1937
chrX	31772581	31772582	1938
chrX	31772582	31772583	1938
chrX	31772583	31772584	1938
chrX	31772584	31772585	1938
chrX	31772585	31772586	1938
chrX	31772586	31772587	1937
chrX	31772587	31772588	1938
chrX	31772588	31772589	1937
chrX	31772589	31772590	1938
chrX	31772590	31772591	1938
chrX	31772591	31772592	1938
chrX	31772592	31772593	1938
chrX	31772593	31772594	1938
chrX	31772594	31772595	1938
chrX	31772595	31772596	1938
chrX	31772596	31772597	1938
chrX	31772597	31772598	1938
chrX	31772598	31772599	1938
chrX	31772599	31772600	1938
chrX	31772600	31772601	1937
chrX	31772601	31772602	1937
chrX	31772602	31772603	1938
chrX	31772603	31772604	1938
chrX	31772604	31772605	1938
chrX	31772605	31772606	1938
chrX	31772606	31772607	1938
chrX	31772607	31772608	1938
chrX	31772608	31772609	1938
chrX	31772609	31772610	1938
chrX	31772610	31772611	1937
chrX	31772611	31772612	1938
chrX	31772612	31772613	1937
chrX	31772613	31772614	1937
chrX	31772614	31772615	1937
chrX	31772615	31772616	1938
chrX	31772616	31772617	1938
chrX	31772617	31772618	1938
chrX	31772618	31772619	1938
chrX	31772619	31772620	1937
chrX	31772620	31772621	1938
chrX	31772621	31772622	1938
chrX	31772622	31772623	1938
chrX	31772623	31772624	1933
chrX	31772624	31772625	1936
chrX	31772625	31772626	1938
chrX	31772626	31772627	1937
chrX	31772627	31772628	1938
chrX	31772628	31772629	1937
chrX	31772629	31772630	1938
chrX	31772630	31772631	1938
chrX	31772631	31772632	1938
chrX	31772632	31772633	1937
chrX	31772633	31772634	1938
chrX	31772634	31772635	1938
chrX	31772635	31772636	1938
chrX	31772636	31772637	1938
chrX	31772637	31772638	1938
chrX	31772638	31772639	1938
chrX	31772639	31772640	1938
chrX	31772640	31772641	1938
chrX	31772641	31772642	1937
chrX	31772642	31772643	1938
chrX	31772643	31772644	1938
chrX	31772644	31772645	1937
chrX	31772645	31772646	1937
chrX	31772646	31772647	1938
chrX	31772647	31772648	1936
chrX	31772648	31772649	1937
chrX	31772649	31772650	1938
chrX	31772650	31772651	1938
chrX	31772651	31772652	1937
chrX	31772652	31772653	1938
chrX	31772653	31772654	1938
chrX	31772654	31772655	1938
chrX	31772655	31772656	1938
chrX	31772656	31772657	1938
chrX	31772657	31772658	1938
chrX	31772658	31772659	1936
chrX	31772659	31772660	1938
chrX	31772660	31772661	1938
chrX	31772661	31772662	1938
chrX	31772662	31772663	1938
chrX	31772663	31772664	1938
chrX	31772664	31772665	1937
chrX	31772665	31772666	1935
chrX	31772666	31772667	1938
chrX	31772667	31772668	1938
chrX	31772668	31772669	1938
chrX	31772669	31772670	1938
chrX	31772670	31772671	1937
chrX	31772671	31772672	1938
chrX	31772672	31772673	1938
chrX	31772673	31772674	1938
chrX	31772674	31772675	1932
chrX	31772675	31772676	1938
chrX	31772676	31772677	1938
chrX	31772677	31772678	1937
chrX	31772678	31772679	1938
chrX	31772679	31772680	1935
chrX	31772680	31772681	1938
chrX	31772681	31772682	1937
chrX	31772682	31772683	1938
chrX	31772683	31772684	1931
chrX	31772684	31772685	1938
chrX	31772685	31772686	1938
chrX	31772686	31772687	1938
chrX	31772687	31772688	1937
chrX	31772688	31772689	1938
chrX	31772689	31772690	1938
chrX	31772690	31772691	1938
chrX	31772691	31772692	1938
chrX	31772692	31772693	1938
chrX	31772693	31772694	1935
chrX	31772694	31772695	1938
chrX	31772695	31772696	1938
chrX	31772696	31772697	1929
chrX	31772697	31772698	1938
chrX	31772698	31772699	1938
chrX	31772699	31772700	1937
chrX	31772700	31772701	1932
chrX	31772701	31772702	1938
chrX	31772702	31772703	1938
chrX	31772703	31772704	1937
chrX	31772704	31772705	1938
chrX	31772705	31772706	1934
chrX	31772706	31772707	1938
chrX	31772707	31772708	1938
chrX	31772708	31772709	1935
chrX	31772709	31772710	1938
chrX	31772710	31772711	1938
chrX	31772711	31772712	1938
chrX	31772712	31772713	1938
chrX	31772713	31772714	1938
chrX	31772714	31772715	1938
chrX	31772715	31772716	1938
chrX	31772716	31772717	1938
chrX	31772717	31772718	1937
chrX	31772718	31772719	1938
chrX	31772719	31772720	1938
chrX	31772720	31772721	1937
chrX	31772721	31772722	1937
chrX	31772722	31772723	1907
chrX	31772723	31772724	1938
chrX	31772724	31772725	1938
chrX	31772725	31772726	1936
chrX	31772726	31772727	1937
chrX	31772727	31772728	1924
chrX	31772728	31772729	1937
chrX	31772729	31772730	1937
chrX	31772730	31772731	1937
chrX	31772731	31772732	1936
chrX	31772732	31772733	1937
chrX	31772733	31772734	1937
chrX	31772734	31772735	1937
chrX	31772735	31772736	1937
chrX	31772736	31772737	1937
chrX	31772737	31772738	1937
chrX	31772738	31772739	1937
chrX	31772739	31772740	1937
chrX	31772740	31772741	1936
chrX	31772741	31772742	1937
chrX	31772742	31772743	1937
chrX	31772743	31772744	1937
chrX	31772744	31772745	1936
chrX	31772745	31772746	1937
chrX	31772746	31772747	1937
chrX	31772747	31772748	1937
chrX	31772748	31772749	1930
chrX	31772749	31772750	1937
chrX	31772750	31772751	1937
chrX	31772751	31772752	1937
chrX	31772752	31772753	1872
chrX	31772753	31772754	1937
chrX	31772754	31772755	1937
chrX	31772755	31772756	1937
chrX	31772756	31772757	1937
chrX	31772757	31772758	1937
chrX	31772758	31772759	1937
chrX	31772759	31772760	1937
chrX	31772760	31772761	1884
chrX	31772761	31772762	1936
chrX	31772762	31772763	1936
chrX	31772763	31772764	1936
chrX	31772764	31772765	1936
chrX	31772765	31772766	1936
chrX	31772766	31772767	1936
chrX	31772767	31772768	1935
chrX	31772768	31772769	1935
chrX	31772769	31772770	1936
chrX	31772770	31772771	1936
chrX	31772771	31772772	1936
chrX	31772772	31772773	1936
chrX	31772773	31772774	1936
chrX	31772774	31772775	1934
chrX	31772775	31772776	1936
chrX	31772776	31772777	1936
chrX	31772777	31772778	1936
chrX	31772778	31772779	1936
chrX	31772779	31772780	1936
chrX	31772780	31772781	1780
chrX	31772781	31772782	1936
chrX	31772782	31772783	1936
chrX	31772783	31772784	1936
chrX	31772784	31772785	1936
chrX	31772785	31772786	1936
chrX	31772786	31772787	1935
chrX	31772787	31772788	1928
chrX	31772788	31772789	1936
chrX	31772789	31772790	1936
chrX	31772790	31772791	1935
chrX	31772791	31772792	1936
chrX	31772792	31772793	1936
chrX	31772793	31772794	1936
chrX	31772794	31772795	1935
chrX	31772795	31772796	1936
chrX	31772796	31772797	1936
chrX	31772797	31772798	1936
chrX	31772798	31772799	1906
chrX	31772799	31772800	1936
chrX	31772800	31772801	1936
chrX	31772801	31772802	1936
chrX	31772802	31772803	1936
chrX	31772803	31772804	1933
chrX	31772804	31772805	1936
chrX	31772805	31772806	1936
chrX	31772806	31772807	1911
chrX	31772807	31772808	1936
chrX	31772808	31772809	1936
chrX	31772809	31772810	1936
chrX	31772810	31772811	1935
chrX	31772811	31772812	1936
chrX	31772812	31772813	1936
chrX	31772813	31772814	1936
chrX	31772814	31772815	1936
chrX	31772815	31772816	1936
chrX	31772816	31772817	1935
chrX	31772817	31772818	1936
chrX	31772818	31772819	1936
chrX	31772819	31772820	1936
chrX	31772820	31772821	1936
chrX	31772821	31772822	1936
chrX	31772822	31772823	1936
chrX	31772823	31772824	1936
chrX	31772824	31772825	1936
chrX	31772825	31772826	1936
chrX	31772826	31772827	1936
chrX	31772827	31772828	1936
chrX	31772828	31772829	1934
chrX	31772829	31772830	1936
chrX	31772830	31772831	1936
chrX	31772831	31772832	1935
chrX	31772832	31772833	1936
chrX	31772833	31772834	1935
chrX	31772834	31772835	1935
chrX	31772835	31772836	1935
chrX	31772836	31772837	1936
chrX	31772837	31772838	1936
chrX	31772838	31772839	1928
chrX	31772839	31772840	1936
chrX	31772840	31772841	1935
chrX	31772841	31772842	1934
chrX	31772842	31772843	1936
chrX	31772843	31772844	1936
chrX	31772844	31772845	1936
chrX	31772845	31772846	1936
chrX	31772846	31772847	1936
chrX	31772847	31772848	1936
chrX	31772848	31772849	1936
chrX	31772849	31772850	1936
chrX	31772850	31772851	1936
chrX	31772851	31772852	1935
chrX	31772852	31772853	1936
chrX	31772853	31772854	1936
chrX	31772854	31772855	1936
chrX	31772855	31772856	1934
chrX	31772856	31772857	1936
chrX	31772857	31772858	1936
chrX	31772858	31772859	1936
chrX	31772859	31772860	1935
chrX	31772860	31772861	1936
chrX	31772861	31772862	1936
chrX	31772862	31772863	1936
chrX	31772863	31772864	1936
chrX	31772864	31772865	1936
chrX	31772865	31772866	1935
chrX	31772866	31772867	1931
chrX	31772867	31772868	1936
chrX	31772868	31772869	1936
chrX	31772869	31772870	1936
chrX	31772870	31772871	1936
chrX	31772871	31772872	1934
chrX	31772872	31772873	1936
chrX	31772873	31772874	1936
chrX	31772874	31772875	1936
chrX	31772875	31772876	1936
chrX	31772876	31772877	1936
chrX	31772877	31772878	1934
chrX	31772878	31772879	1936
chrX	31772879	31772880	1936
chrX	31772880	31772881	1936
chrX	31772881	31772882	1936
chrX	31772882	31772883	1935
chrX	31772883	31772884	1936
chrX	31772884	31772885	1936
chrX	31772885	31772886	1936
chrX	31772886	31772887	1936
chrX	31772887	31772888	1936
chrX	31772888	31772889	1936
chrX	31772889	31772890	1936
chrX	31772890	31772891	1936
chrX	31772891	31772892	1936
chrX	31772892	31772893	1935
chrX	31772893	31772894	1934
chrX	31772894	31772895	1936
chrX	31772895	31772896	1936
chrX	31772896	31772897	1936
chrX	31772897	31772898	1936
chrX	31772898	31772899	1936
chrX	31772899	31772900	1936
chrX	31772900	31772901	1936
chrX	31772901	31772902	1936
chrX	31772902	31772903	1935
chrX	31772903	31772904	1936
chrX	31772904	31772905	1935
chrX	31772905	31772906	1936
chrX	31772906	31772907	1933
chrX	31772907	31772908	1936
chrX	31772908	31772909	1936
chrX	31772909	31772910	1936
chrX	31772910	31772911	1934
chrX	31772911	31772912	1936
chrX	31772912	31772913	1922
chrX	31772913	31772914	1936
chrX	31772914	31772915	1936
chrX	31772915	31772916	1936
chrX	31772916	31772917	1936
chrX	31772917	31772918	1933
chrX	31772918	31772919	1936
chrX	31772919	31772920	1936
chrX	31772920	31772921	1935
chrX	31772921	31772922	1934
chrX	31772922	31772923	1932
chrX	31772923	31772924	1935
chrX	31772924	31772925	1933
chrX	31772925	31772926	1935
chrX	31772926	31772927	1935
chrX	31772927	31772928	1935
chrX	31772928	31772929	1935
chrX	31772929	31772930	1935
chrX	31772930	31772931	1935
chrX	31772931	31772932	1935
chrX	31772932	31772933	1935
chrX	31772933	31772934	1935
chrX	31772934	31772935	1935
chrX	31772935	31772936	1935
chrX	31772936	31772937	1935
chrX	31772937	31772938	1929
chrX	31772938	31772939	1935
chrX	31772939	31772940	1935
chrX	31772940	31772941	1935
chrX	31772941	31772942	1934
chrX	31772942	31772943	1935
chrX	31772943	31772944	1935
chrX	31772944	31772945	1935
chrX	31772945	31772946	1935
chrX	31772946	31772947	1935
chrX	31772947	31772948	1934
chrX	31772948	31772949	1935
chrX	31772949	31772950	1929
chrX	31772950	31772951	1935
chrX	31772951	31772952	1935
chrX	31772952	31772953	1935
chrX	31772953	31772954	1935
chrX	31772954	31772955	1934
chrX	31772955	31772956	1935
chrX	31772956	31772957	1935
chrX	31772957	31772958	1934
chrX	31772958	31772959	1934
chrX	31772959	31772960	1935
chrX	31772960	31772961	1935
chrX	31772961	31772962	1935
chrX	31772962	31772963	1935
chrX	31772963	31772964	1935
chrX	31772964	31772965	1934
chrX	31772965	31772966	1932
chrX	31772966	31772967	1935
chrX	31772967	31772968	1934
chrX	31772968	31772969	1935
chrX	31772969	31772970	1935
chrX	31772970	31772971	1935
chrX	31772971	31772972	1934
chrX	31772972	31772973	1935
chrX	31772973	31772974	1935
chrX	31772974	31772975	1935
chrX	31772975	31772976	1929
chrX	31772976	31772977	1935
chrX	31772977	31772978	1935
chrX	31772978	31772979	1935
chrX	31772979	31772980	1935
chrX	31772980	31772981	1935
chrX	31772981	31772982	1935
chrX	31772982	31772983	1933
chrX	31772983	31772984	1935
chrX	31772984	31772985	1935
chrX	31772985	31772986	1935
chrX	31772986	31772987	1935
chrX	31772987	31772988	1934
chrX	31772988	31772989	1935
chrX	31772989	31772990	1935
chrX	31772990	31772991	1935
chrX	31772991	31772992	1931
chrX	31772992	31772993	1935
chrX	31772993	31772994	1933
chrX	31772994	31772995	1935
chrX	31772995	31772996	1931
chrX	31772996	31772997	1935
chrX	31772997	31772998	1928
chrX	31772998	31772999	1935
chrX	31772999	31773000	1935
chrX	31773000	31773001	1929
chrX	31773001	31773002	1935
chrX	31773002	31773003	1935
chrX	31773003	31773004	1935
chrX	31773004	31773005	1935
chrX	31773005	31773006	1935
chrX	31773006	31773007	1935
chrX	31773007	31773008	1932
chrX	31773008	31773009	1935
chrX	31773009	31773010	1933
chrX	31773010	31773011	1935
chrX	31773011	31773012	1935
chrX	31773012	31773013	1928
chrX	31773013	31773014	1935
chrX	31773014	31773015	1935
chrX	31773015	31773016	1935
chrX	31773016	31773017	1935
chrX	31773017	31773018	1935
chrX	31773018	31773019	1935
chrX	31773019	31773020	1934
chrX	31773020	31773021	1935
chrX	31773021	31773022	1924
chrX	31773022	31773023	1935
chrX	31773023	31773024	1935
chrX	31773024	31773025	1932
chrX	31773025	31773026	1935
chrX	31773026	31773027	1935
chrX	31773027	31773028	1935
chrX	31773028	31773029	1910
chrX	31773029	31773030	1935
chrX	31773030	31773031	1935
chrX	31773031	31773032	1935
chrX	31773032	31773033	1935
chrX	31773033	31773034	1934
chrX	31773034	31773035	1935
chrX	31773035	31773036	1929
chrX	31773036	31773037	1935
chrX	31773037	31773038	1935
chrX	31773038	31773039	1935
chrX	31773039	31773040	1935
chrX	31773040	31773041	1932
chrX	31773041	31773042	1935
chrX	31773042	31773043	1931
chrX	31773043	31773044	1935
chrX	31773044	31773045	1935
chrX	31773045	31773046	1935
chrX	31773046	31773047	1933
chrX	31773047	31773048	1935
chrX	31773048	31773049	1934
chrX	31773049	31773050	1935
chrX	31773050	31773051	1931
chrX	31773051	31773052	1935
chrX	31773052	31773053	1935
chrX	31773053	31773054	1916
chrX	31773054	31773055	1935
chrX	31773055	31773056	1935
chrX	31773056	31773057	1935
chrX	31773057	31773058	1903
chrX	31773058	31773059	1935
chrX	31773059	31773060	1935
chrX	31773060	31773061	1935
chrX	31773061	31773062	1934
chrX	31773062	31773063	1935
chrX	31773063	31773064	1931
chrX	31773064	31773065	1935
chrX	31773065	31773066	1935
chrX	31773066	31773067	1935
chrX	31773067	31773068	1926
chrX	31773068	31773069	1935
chrX	31773069	31773070	1935
chrX	31773070	31773071	1932
chrX	31773071	31773072	1935
chrX	31773072	31773073	1910
chrX	31773073	31773074	1935
chrX	31773074	31773075	1935
chrX	31773075	31773076	1935
chrX	31773076	31773077	1934
chrX	31773077	31773078	1935
chrX	31773078	31773079	1935
chrX	31773079	31773080	1935
chrX	31773080	31773081	1935
chrX	31773081	31773082	1935
chrX	31773082	31773083	1935
chrX	31773083	31773084	1935
chrX	31773084	31773085	1935
chrX	31773085	31773086	1934
chrX	31773086	31773087	1935
chrX	31773087	31773088	1935
chrX	31773088	31773089	1934
chrX	31773089	31773090	1935
chrX	31773090	31773091	1935
chrX	31773091	31773092	1935
chrX	31773092	31773093	1935
chrX	31773093	31773094	1934
chrX	31773094	31773095	1934
chrX	31773095	31773096	1935
chrX	31773096	31773097	1935
chrX	31773097	31773098	1932
chrX	31773098	31773099	1934
chrX	31773099	31773100	1934
chrX	31773100	31773101	1838
chrX	31773101	31773102	1935
chrX	31773102	31773103	1935
chrX	31773103	31773104	1935
chrX	31773104	31773105	1935
chrX	31773105	31773106	1935
chrX	31773106	31773107	1935
chrX	31773107	31773108	1901
chrX	31773108	31773109	1935
chrX	31773109	31773110	1935
chrX	31773110	31773111	1935
chrX	31773111	31773112	1933
chrX	31773112	31773113	1935
chrX	31773113	31773114	1935
chrX	31773114	31773115	1935
chrX	31773115	31773116	1935
chrX	31773116	31773117	1935
chrX	31773117	31773118	1935
chrX	31773118	31773119	1935
chrX	31773119	31773120	1927
chrX	31773120	31773121	1935
chrX	31773121	31773122	1935
chrX	31773122	31773123	1935
chrX	31773123	31773124	1935
chrX	31773124	31773125	1935
chrX	31773125	31773126	1935
chrX	31773126	31773127	1933
chrX	31773127	31773128	1935
chrX	31773128	31773129	1935
chrX	31773129	31773130	1932
chrX	31773130	31773131	1935
chrX	31773131	31773132	1935
chrX	31773132	31773133	1935
chrX	31773133	31773134	1935
chrX	31773134	31773135	1934
chrX	31773135	31773136	1935
chrX	31773136	31773137	1932
chrX	31773137	31773138	1935
chrX	31773138	31773139	1935
chrX	31773139	31773140	1935
chrX	31773140	31773141	1935
chrX	31773141	31773142	1935
chrX	31773142	31773143	1935
chrX	31773143	31773144	1935
chrX	31773144	31773145	1933
chrX	31773145	31773146	1935
chrX	31773146	31773147	1935
chrX	31773147	31773148	1924
chrX	31773148	31773149	1935
chrX	31773149	31773150	1935
chrX	31773150	31773151	1935
chrX	31773151	31773152	1935
chrX	31773152	31773153	1935
chrX	31773153	31773154	1922
chrX	31773154	31773155	1935
chrX	31773155	31773156	1935
chrX	31773156	31773157	1935
chrX	31773157	31773158	1921
chrX	31773158	31773159	1935
chrX	31773159	31773160	1935
chrX	31773160	31773161	1935
chrX	31773161	31773162	1935
chrX	31773162	31773163	1923
chrX	31773163	31773164	1935
chrX	31773164	31773165	1935
chrX	31773165	31773166	1934
chrX	31773166	31773167	1935
chrX	31773167	31773168	1935
chrX	31773168	31773169	1933
chrX	31773169	31773170	1935
chrX	31773170	31773171	1935
chrX	31773171	31773172	1931
chrX	31773172	31773173	1935
chrX	31773173	31773174	1935
chrX	31773174	31773175	1934
chrX	31773175	31773176	1935
chrX	31773176	31773177	1935
chrX	31773177	31773178	1935
chrX	31773178	31773179	1930
chrX	31773179	31773180	1935
chrX	31773180	31773181	1935
chrX	31773181	31773182	1935
chrX	31773182	31773183	1934
chrX	31773183	31773184	1935
chrX	31773184	31773185	1935
chrX	31773185	31773186	1935
chrX	31773186	31773187	1934
chrX	31773187	31773188	1887
chrX	31773188	31773189	1935
chrX	31773189	31773190	1935
chrX	31773190	31773191	1935
chrX	31773191	31773192	1935
chrX	31773192	31773193	1935
chrX	31773193	31773194	1935
chrX	31773194	31773195	1911
chrX	31773195	31773196	1935
chrX	31773196	31773197	1935
chrX	31773197	31773198	1933
chrX	31773198	31773199	1935
chrX	31773199	31773200	1935
chrX	31773200	31773201	1935
chrX	31773201	31773202	1935
chrX	31773202	31773203	1935
chrX	31773203	31773204	1935
chrX	31773204	31773205	1933
chrX	31773205	31773206	1935
chrX	31773206	31773207	1935
chrX	31773207	31773208	1933
chrX	31773208	31773209	1935
chrX	31773209	31773210	1933
chrX	31773210	31773211	1935
chrX	31773211	31773212	1934
chrX	31773212	31773213	1935
chrX	31773213	31773214	1931
chrX	31773214	31773215	1935
chrX	31773215	31773216	1935
chrX	31773216	31773217	1935
chrX	31773217	31773218	1935
chrX	31773218	31773219	1935
chrX	31773219	31773220	1935
chrX	31773220	31773221	1898
chrX	31773221	31773222	1935
chrX	31773222	31773223	1935
chrX	31773223	31773224	1935
chrX	31773224	31773225	1935
chrX	31773225	31773226	1935
chrX	31773226	31773227	1925
chrX	31773227	31773228	1935
chrX	31773228	31773229	1934
chrX	31773229	31773230	1935
chrX	31773230	31773231	1935
chrX	31773231	31773232	1935
chrX	31773232	31773233	1935
chrX	31773233	31773234	1933
chrX	31773234	31773235	1935
chrX	31773235	31773236	1935
chrX	31773236	31773237	1935
chrX	31773237	31773238	1935
chrX	31773238	31773239	1924
chrX	31773239	31773240	1935
chrX	31773240	31773241	1935
chrX	31773241	31773242	1935
chrX	31773242	31773243	1935
chrX	31773243	31773244	1934
chrX	31773244	31773245	1902
chrX	31773245	31773246	1935
chrX	31773246	31773247	1935
chrX	31773247	31773248	1935
chrX	31773248	31773249	1935
chrX	31773249	31773250	1930
chrX	31773250	31773251	1931
chrX	31773251	31773252	1935
chrX	31773252	31773253	1935
chrX	31773253	31773254	1934
chrX	31773254	31773255	1934
chrX	31773255	31773256	1935
chrX	31773256	31773257	1935
chrX	31773257	31773258	1933
chrX	31773258	31773259	1934
chrX	31773259	31773260	1935
chrX	31773260	31773261	1935
chrX	31773261	31773262	1930
chrX	31773262	31773263	1935
chrX	31773263	31773264	1935
chrX	31773264	31773265	1935
chrX	31773265	31773266	1934
chrX	31773266	31773267	1935
chrX	31773267	31773268	1935
chrX	31773268	31773269	1935
chrX	31773269	31773270	1935
chrX	31773270	31773271	1935
chrX	31773271	31773272	1935
chrX	31773272	31773273	1935
chrX	31773273	31773274	1935
chrX	31773274	31773275	1935
chrX	31773275	31773276	1935
chrX	31773276	31773277	1935
chrX	31773277	31773278	1916
chrX	31773278	31773279	1935
chrX	31773279	31773280	1935
chrX	31773280	31773281	1929
chrX	31773281	31773282	1935
chrX	31773282	31773283	1935
chrX	31773283	31773284	1935
chrX	31773284	31773285	1935
chrX	31773285	31773286	1925
chrX	31773286	31773287	1935
chrX	31773287	31773288	1935
chrX	31773288	31773289	1935
chrX	31773289	31773290	1935
chrX	31773290	31773291	1935
chrX	31773291	31773292	1935
chrX	31773292	31773293	1935
chrX	31773293	31773294	1934
chrX	31773294	31773295	1935
chrX	31773295	31773296	1935
chrX	31773296	31773297	1935
chrX	31773297	31773298	1935
chrX	31773298	31773299	1935
chrX	31773299	31773300	1935
chrX	31773300	31773301	1935
chrX	31773301	31773302	1933
chrX	31773302	31773303	1935
chrX	31773303	31773304	1933
chrX	31773304	31773305	1935
chrX	31773305	31773306	1935
chrX	31773306	31773307	1935
chrX	31773307	31773308	1924
chrX	31773308	31773309	1935
chrX	31773309	31773310	1935
chrX	31773310	31773311	1935
chrX	31773311	31773312	1935
chrX	31773312	31773313	1935
chrX	31773313	31773314	1935
chrX	31773314	31773315	1935
chrX	31773315	31773316	1935
chrX	31773316	31773317	1935
chrX	31773317	31773318	1935
chrX	31773318	31773319	1935
chrX	31773319	31773320	1935
chrX	31773320	31773321	1934
chrX	31773321	31773322	1934
chrX	31773322	31773323	1934
chrX	31773323	31773324	1935
chrX	31773324	31773325	1935
chrX	31773325	31773326	1935
chrX	31773326	31773327	1919
chrX	31773327	31773328	1935
chrX	31773328	31773329	1935
chrX	31773329	31773330	1935
chrX	31773330	31773331	1933
chrX	31773331	31773332	1932
chrX	31773332	31773333	1935
chrX	31773333	31773334	1925
chrX	31773334	31773335	1935
chrX	31773335	31773336	1935
chrX	31773336	31773337	1934
chrX	31773337	31773338	1933
chrX	31773338	31773339	1935
chrX	31773339	31773340	1934
chrX	31773340	31773341	1928
chrX	31773341	31773342	1935
chrX	31773342	31773343	1935
chrX	31773343	31773344	1935
chrX	31773344	31773345	1935
chrX	31773345	31773346	1935
chrX	31773346	31773347	1935
chrX	31773347	31773348	1935
chrX	31773348	31773349	1934
chrX	31773349	31773350	1933
chrX	31773350	31773351	1935
chrX	31773351	31773352	1935
chrX	31773352	31773353	1935
chrX	31773353	31773354	1934
chrX	31773354	31773355	1904
chrX	31773355	31773356	1935
chrX	31773356	31773357	1935
chrX	31773357	31773358	1935
chrX	31773358	31773359	1935
chrX	31773359	31773360	1935
chrX	31773360	31773361	1935
chrX	31773361	31773362	1935
chrX	31773362	31773363	1935
chrX	31773363	31773364	1935
chrX	31773364	31773365	1934
chrX	31773365	31773366	1934
chrX	31773366	31773367	1928
chrX	31773367	31773368	1934
chrX	31773368	31773369	1934
chrX	31773369	31773370	1934
chrX	31773370	31773371	1935
chrX	31773371	31773372	1935
chrX	31773372	31773373	1932
chrX	31773373	31773374	1935
chrX	31773374	31773375	1899
chrX	31773375	31773376	1935
chrX	31773376	31773377	1935
chrX	31773377	31773378	1935
chrX	31773378	31773379	1935
chrX	31773379	31773380	1934
chrX	31773380	31773381	1935
chrX	31773381	31773382	1934
chrX	31773382	31773383	1935
chrX	31773383	31773384	1931
chrX	31773384	31773385	1935
chrX	31773385	31773386	1935
chrX	31773386	31773387	1935
chrX	31773387	31773388	1929
chrX	31773388	31773389	1935
chrX	31773389	31773390	1935
chrX	31773390	31773391	1935
chrX	31773391	31773392	1929
chrX	31773392	31773393	1935
chrX	31773393	31773394	1935
chrX	31773394	31773395	1935
chrX	31773395	31773396	1935
chrX	31773396	31773397	1933
chrX	31773397	31773398	1935
chrX	31773398	31773399	1935
chrX	31773399	31773400	1935
chrX	31773400	31773401	1934
chrX	31773401	31773402	1935
chrX	31773402	31773403	1935
chrX	31773403	31773404	1935
chrX	31773404	31773405	1935
chrX	31773405	31773406	1935
chrX	31773406	31773407	1931
chrX	31773407	31773408	1935
chrX	31773408	31773409	1935
chrX	31773409	31773410	1935
chrX	31773410	31773411	1935
chrX	31773411	31773412	1931
chrX	31773412	31773413	1935
chrX	31773413	31773414	1929
chrX	31773414	31773415	1935
chrX	31773415	31773416	1935
chrX	31773416	31773417	1925
chrX	31773417	31773418	1935
chrX	31773418	31773419	1935
chrX	31773419	31773420	1931
chrX	31773420	31773421	1935
chrX	31773421	31773422	1935
chrX	31773422	31773423	1935
chrX	31773423	31773424	1935
chrX	31773424	31773425	1935
chrX	31773425	31773426	1935
chrX	31773426	31773427	1935
chrX	31773427	31773428	1933
chrX	31773428	31773429	1935
chrX	31773429	31773430	1935
chrX	31773430	31773431	1935
chrX	31773431	31773432	1934
chrX	31773432	31773433	1935
chrX	31773433	31773434	1921
chrX	31773434	31773435	1935
chrX	31773435	31773436	1935
chrX	31773436	31773437	1935
chrX	31773437	31773438	1928
chrX	31773438	31773439	1935
chrX	31773439	31773440	1935
chrX	31773440	31773441	1935
chrX	31773441	31773442	1935
chrX	31773442	31773443	1935
chrX	31773443	31773444	1934
chrX	31773444	31773445	1933
chrX	31773445	31773446	1935
chrX	31773446	31773447	1935
chrX	31773447	31773448	1934
chrX	31773448	31773449	1934
chrX	31773449	31773450	1912
chrX	31773450	31773451	1934
chrX	31773451	31773452	1934
chrX	31773452	31773453	1934
chrX	31773453	31773454	1934
chrX	31773454	31773455	1929
chrX	31773455	31773456	1934
chrX	31773456	31773457	1934
chrX	31773457	31773458	1934
chrX	31773458	31773459	1916
chrX	31773459	31773460	1934
chrX	31773460	31773461	1934
chrX	31773461	31773462	1934
chrX	31773462	31773463	1934
chrX	31773463	31773464	1932
chrX	31773464	31773465	1934
chrX	31773465	31773466	1810
chrX	31773466	31773467	1934
chrX	31773467	31773468	1934
chrX	31773468	31773469	1934
chrX	31773469	31773470	1934
chrX	31773470	31773471	1934
chrX	31773471	31773472	1934
chrX	31773472	31773473	1934
chrX	31773473	31773474	1928
chrX	31773474	31773475	1934
chrX	31773475	31773476	1934
chrX	31773476	31773477	1934
chrX	31773477	31773478	1934
chrX	31773478	31773479	1934
chrX	31773479	31773480	1934
chrX	31773480	31773481	1933
chrX	31773481	31773482	1934
chrX	31773482	31773483	1933
chrX	31773483	31773484	1934
chrX	31773484	31773485	1923
chrX	31773485	31773486	1934
chrX	31773486	31773487	1934
chrX	31773487	31773488	1934
chrX	31773488	31773489	1934
chrX	31773489	31773490	1934
chrX	31773490	31773491	1933
chrX	31773491	31773492	1934
chrX	31773492	31773493	1934
chrX	31773493	31773494	1933
chrX	31773494	31773495	1932
chrX	31773495	31773496	1934
chrX	31773496	31773497	1931
chrX	31773497	31773498	1934
chrX	31773498	31773499	1934
chrX	31773499	31773500	1933
chrX	31773500	31773501	1934
chrX	31773501	31773502	1934
chrX	31773502	31773503	1933
chrX	31773503	31773504	1934
chrX	31773504	31773505	1929
chrX	31773505	31773506	1934
chrX	31773506	31773507	1933
chrX	31773507	31773508	1934
chrX	31773508	31773509	1932
chrX	31773509	31773510	1934
chrX	31773510	31773511	1934
chrX	31773511	31773512	1934
chrX	31773512	31773513	1933
chrX	31773513	31773514	1929
chrX	31773514	31773515	1934
chrX	31773515	31773516	1934
chrX	31773516	31773517	1931
chrX	31773517	31773518	1934
chrX	31773518	31773519	1926
chrX	31773519	31773520	1934
chrX	31773520	31773521	1934
chrX	31773521	31773522	1934
chrX	31773522	31773523	1934
chrX	31773523	31773524	1934
chrX	31773524	31773525	1934
chrX	31773525	31773526	1933
chrX	31773526	31773527	1934
chrX	31773527	31773528	1932
chrX	31773528	31773529	1934
chrX	31773529	31773530	1934
chrX	31773530	31773531	1933
chrX	31773531	31773532	1934
chrX	31773532	31773533	1933
chrX	31773533	31773534	1933
chrX	31773534	31773535	1933
chrX	31773535	31773536	1934
chrX	31773536	31773537	1934
chrX	31773537	31773538	1934
chrX	31773538	31773539	1934
chrX	31773539	31773540	1934
chrX	31773540	31773541	1932
chrX	31773541	31773542	1934
chrX	31773542	31773543	1934
chrX	31773543	31773544	1934
chrX	31773544	31773545	1933
chrX	31773545	31773546	1934
chrX	31773546	31773547	1934
chrX	31773547	31773548	1932
chrX	31773548	31773549	1934
chrX	31773549	31773550	1933
chrX	31773550	31773551	1934
chrX	31773551	31773552	1934
chrX	31773552	31773553	1934
chrX	31773553	31773554	1922
chrX	31773554	31773555	1934
chrX	31773555	31773556	1905
chrX	31773556	31773557	1934
chrX	31773557	31773558	1934
chrX	31773558	31773559	1934
chrX	31773559	31773560	1934
chrX	31773560	31773561	1934
chrX	31773561	31773562	1934
chrX	31773562	31773563	1934
chrX	31773563	31773564	1934
chrX	31773564	31773565	1933
chrX	31773565	31773566	1933
chrX	31773566	31773567	1932
chrX	31773567	31773568	1934
chrX	31773568	31773569	1934
[truncated: 2,973 more rows]
