# Supplementary material for: T4 DNA polymerase prevents deleterious on-target DNA damage and enhances precise CRISPR editing
Source: EMBO J. 2024 Jul 22;43(17):3733–51. doi: 10.1038/s44318-024-00158-6 (PMC11377749; doi:10.1038/s44318-024-00158-6)
Supplement: Supplementary file 6 — Source data Fig. 4 [file 44318_2024_158_MOESM6_ESM.zip › SD figure 4/4C/lima.bc1002-Cas9.sorted.depth.bedgraph]

chrX	31771400	31771401	0
chrX	31771401	31771402	0
chrX	31771402	31771403	0
chrX	31771403	31771404	0
chrX	31771404	31771405	0
chrX	31771405	31771406	0
chrX	31771406	31771407	0
chrX	31771407	31771408	0
chrX	31771408	31771409	0
chrX	31771409	31771410	0
chrX	31771410	31771411	0
chrX	31771411	31771412	0
chrX	31771412	31771413	0
chrX	31771413	31771414	0
chrX	31771414	31771415	0
chrX	31771415	31771416	0
chrX	31771416	31771417	0
chrX	31771417	31771418	0
chrX	31771418	31771419	0
chrX	31771419	31771420	0
chrX	31771420	31771421	0
chrX	31771421	31771422	0
chrX	31771422	31771423	0
chrX	31771423	31771424	0
chrX	31771424	31771425	0
chrX	31771425	31771426	0
chrX	31771426	31771427	0
chrX	31771427	31771428	0
chrX	31771428	31771429	0
chrX	31771429	31771430	0
chrX	31771430	31771431	0
chrX	31771431	31771432	0
chrX	31771432	31771433	0
chrX	31771433	31771434	0
chrX	31771434	31771435	0
chrX	31771435	31771436	0
chrX	31771436	31771437	0
chrX	31771437	31771438	0
chrX	31771438	31771439	0
chrX	31771439	31771440	0
chrX	31771440	31771441	0
chrX	31771441	31771442	0
chrX	31771442	31771443	0
chrX	31771443	31771444	0
chrX	31771444	31771445	0
chrX	31771445	31771446	0
chrX	31771446	31771447	0
chrX	31771447	31771448	0
chrX	31771448	31771449	0
chrX	31771449	31771450	0
chrX	31771450	31771451	0
chrX	31771451	31771452	0
chrX	31771452	31771453	0
chrX	31771453	31771454	0
chrX	31771454	31771455	0
chrX	31771455	31771456	0
chrX	31771456	31771457	0
chrX	31771457	31771458	0
chrX	31771458	31771459	0
chrX	31771459	31771460	0
chrX	31771460	31771461	0
chrX	31771461	31771462	0
chrX	31771462	31771463	0
chrX	31771463	31771464	0
chrX	31771464	31771465	0
chrX	31771465	31771466	0
chrX	31771466	31771467	0
chrX	31771467	31771468	0
chrX	31771468	31771469	0
chrX	31771469	31771470	0
chrX	31771470	31771471	0
chrX	31771471	31771472	0
chrX	31771472	31771473	0
chrX	31771473	31771474	0
chrX	31771474	31771475	0
chrX	31771475	31771476	0
chrX	31771476	31771477	0
chrX	31771477	31771478	0
chrX	31771478	31771479	0
chrX	31771479	31771480	0
chrX	31771480	31771481	0
chrX	31771481	31771482	0
chrX	31771482	31771483	0
chrX	31771483	31771484	0
chrX	31771484	31771485	0
chrX	31771485	31771486	0
chrX	31771486	31771487	0
chrX	31771487	31771488	0
chrX	31771488	31771489	0
chrX	31771489	31771490	0
chrX	31771490	31771491	0
chrX	31771491	31771492	0
chrX	31771492	31771493	0
chrX	31771493	31771494	0
chrX	31771494	31771495	0
chrX	31771495	31771496	0
chrX	31771496	31771497	0
chrX	31771497	31771498	0
chrX	31771498	31771499	0
chrX	31771499	31771500	0
chrX	31771500	31771501	0
chrX	31771501	31771502	0
chrX	31771502	31771503	0
chrX	31771503	31771504	0
chrX	31771504	31771505	0
chrX	31771505	31771506	0
chrX	31771506	31771507	0
chrX	31771507	31771508	0
chrX	31771508	31771509	0
chrX	31771509	31771510	0
chrX	31771510	31771511	0
chrX	31771511	31771512	0
chrX	31771512	31771513	0
chrX	31771513	31771514	0
chrX	31771514	31771515	0
chrX	31771515	31771516	0
chrX	31771516	31771517	0
chrX	31771517	31771518	0
chrX	31771518	31771519	0
chrX	31771519	31771520	0
chrX	31771520	31771521	0
chrX	31771521	31771522	0
chrX	31771522	31771523	0
chrX	31771523	31771524	0
chrX	31771524	31771525	0
chrX	31771525	31771526	0
chrX	31771526	31771527	0
chrX	31771527	31771528	0
chrX	31771528	31771529	0
chrX	31771529	31771530	0
chrX	31771530	31771531	0
chrX	31771531	31771532	0
chrX	31771532	31771533	0
chrX	31771533	31771534	0
chrX	31771534	31771535	0
chrX	31771535	31771536	0
chrX	31771536	31771537	0
chrX	31771537	31771538	0
chrX	31771538	31771539	0
chrX	31771539	31771540	0
chrX	31771540	31771541	0
chrX	31771541	31771542	0
chrX	31771542	31771543	0
chrX	31771543	31771544	0
chrX	31771544	31771545	0
chrX	31771545	31771546	0
chrX	31771546	31771547	0
chrX	31771547	31771548	0
chrX	31771548	31771549	0
chrX	31771549	31771550	0
chrX	31771550	31771551	0
chrX	31771551	31771552	0
chrX	31771552	31771553	0
chrX	31771553	31771554	0
chrX	31771554	31771555	0
chrX	31771555	31771556	0
chrX	31771556	31771557	0
chrX	31771557	31771558	0
chrX	31771558	31771559	0
chrX	31771559	31771560	0
chrX	31771560	31771561	0
chrX	31771561	31771562	0
chrX	31771562	31771563	0
chrX	31771563	31771564	6
chrX	31771564	31771565	6
chrX	31771565	31771566	6
chrX	31771566	31771567	0
chrX	31771567	31771568	6
chrX	31771568	31771569	6
chrX	31771569	31771570	1272
chrX	31771570	31771571	1276
chrX	31771571	31771572	1278
chrX	31771572	31771573	1280
chrX	31771573	31771574	1281
chrX	31771574	31771575	1283
chrX	31771575	31771576	1286
chrX	31771576	31771577	1283
chrX	31771577	31771578	1280
chrX	31771578	31771579	1285
chrX	31771579	31771580	1285
chrX	31771580	31771581	1282
chrX	31771581	31771582	1285
chrX	31771582	31771583	1284
chrX	31771583	31771584	1285
chrX	31771584	31771585	1284
chrX	31771585	31771586	1285
chrX	31771586	31771587	1285
chrX	31771587	31771588	1285
chrX	31771588	31771589	1284
chrX	31771589	31771590	1279
chrX	31771590	31771591	1285
chrX	31771591	31771592	1284
chrX	31771592	31771593	1283
chrX	31771593	31771594	1286
chrX	31771594	31771595	1286
chrX	31771595	31771596	1286
chrX	31771596	31771597	1286
chrX	31771597	31771598	1286
chrX	31771598	31771599	1286
chrX	31771599	31771600	1286
chrX	31771600	31771601	1286
chrX	31771601	31771602	1286
chrX	31771602	31771603	1286
chrX	31771603	31771604	1286
chrX	31771604	31771605	1286
chrX	31771605	31771606	1286
chrX	31771606	31771607	1286
chrX	31771607	31771608	1286
chrX	31771608	31771609	1286
chrX	31771609	31771610	1286
chrX	31771610	31771611	1286
chrX	31771611	31771612	1286
chrX	31771612	31771613	1286
chrX	31771613	31771614	1286
chrX	31771614	31771615	1286
chrX	31771615	31771616	1286
chrX	31771616	31771617	1286
chrX	31771617	31771618	1286
chrX	31771618	31771619	1286
chrX	31771619	31771620	1286
chrX	31771620	31771621	1286
chrX	31771621	31771622	1286
chrX	31771622	31771623	1286
chrX	31771623	31771624	1286
chrX	31771624	31771625	1286
chrX	31771625	31771626	1286
chrX	31771626	31771627	1286
chrX	31771627	31771628	1286
chrX	31771628	31771629	1286
chrX	31771629	31771630	1286
chrX	31771630	31771631	1286
chrX	31771631	31771632	1286
chrX	31771632	31771633	1286
chrX	31771633	31771634	1286
chrX	31771634	31771635	1286
chrX	31771635	31771636	1285
chrX	31771636	31771637	1286
chrX	31771637	31771638	1286
chrX	31771638	31771639	1286
chrX	31771639	31771640	1286
chrX	31771640	31771641	1286
chrX	31771641	31771642	1286
chrX	31771642	31771643	1286
chrX	31771643	31771644	1286
chrX	31771644	31771645	1283
chrX	31771645	31771646	1286
chrX	31771646	31771647	1286
chrX	31771647	31771648	1286
chrX	31771648	31771649	1286
chrX	31771649	31771650	1284
chrX	31771650	31771651	1286
chrX	31771651	31771652	1286
chrX	31771652	31771653	1283
chrX	31771653	31771654	1286
chrX	31771654	31771655	1286
chrX	31771655	31771656	1283
chrX	31771656	31771657	1286
chrX	31771657	31771658	1286
chrX	31771658	31771659	1285
chrX	31771659	31771660	1285
chrX	31771660	31771661	1282
chrX	31771661	31771662	1285
chrX	31771662	31771663	1285
chrX	31771663	31771664	1285
chrX	31771664	31771665	1285
chrX	31771665	31771666	1285
chrX	31771666	31771667	1281
chrX	31771667	31771668	1285
chrX	31771668	31771669	1208
chrX	31771669	31771670	1285
chrX	31771670	31771671	1285
chrX	31771671	31771672	1285
chrX	31771672	31771673	1285
chrX	31771673	31771674	1285
chrX	31771674	31771675	1285
chrX	31771675	31771676	1285
chrX	31771676	31771677	1270
chrX	31771677	31771678	1284
chrX	31771678	31771679	1284
chrX	31771679	31771680	1284
chrX	31771680	31771681	1284
chrX	31771681	31771682	1284
chrX	31771682	31771683	1284
chrX	31771683	31771684	1284
chrX	31771684	31771685	1284
chrX	31771685	31771686	1284
chrX	31771686	31771687	1284
chrX	31771687	31771688	1284
chrX	31771688	31771689	1283
chrX	31771689	31771690	1284
chrX	31771690	31771691	1273
chrX	31771691	31771692	1284
chrX	31771692	31771693	1284
chrX	31771693	31771694	1284
chrX	31771694	31771695	1284
chrX	31771695	31771696	1284
chrX	31771696	31771697	1284
chrX	31771697	31771698	1282
chrX	31771698	31771699	1283
chrX	31771699	31771700	1283
chrX	31771700	31771701	1283
chrX	31771701	31771702	1283
chrX	31771702	31771703	1283
chrX	31771703	31771704	1283
chrX	31771704	31771705	1278
chrX	31771705	31771706	1283
chrX	31771706	31771707	1283
chrX	31771707	31771708	1282
chrX	31771708	31771709	1282
chrX	31771709	31771710	1282
chrX	31771710	31771711	1281
chrX	31771711	31771712	1281
chrX	31771712	31771713	1282
chrX	31771713	31771714	1282
chrX	31771714	31771715	1282
chrX	31771715	31771716	1282
chrX	31771716	31771717	1282
chrX	31771717	31771718	1282
chrX	31771718	31771719	1282
chrX	31771719	31771720	1282
chrX	31771720	31771721	1282
chrX	31771721	31771722	1273
chrX	31771722	31771723	1282
chrX	31771723	31771724	1282
chrX	31771724	31771725	1282
chrX	31771725	31771726	1282
chrX	31771726	31771727	1279
chrX	31771727	31771728	1282
chrX	31771728	31771729	1281
chrX	31771729	31771730	1282
chrX	31771730	31771731	1282
chrX	31771731	31771732	1281
chrX	31771732	31771733	1282
chrX	31771733	31771734	1282
chrX	31771734	31771735	1282
chrX	31771735	31771736	1280
chrX	31771736	31771737	1281
chrX	31771737	31771738	1281
chrX	31771738	31771739	1281
chrX	31771739	31771740	1281
chrX	31771740	31771741	1281
chrX	31771741	31771742	1281
chrX	31771742	31771743	1279
chrX	31771743	31771744	1281
chrX	31771744	31771745	1280
chrX	31771745	31771746	1279
chrX	31771746	31771747	1279
chrX	31771747	31771748	1279
chrX	31771748	31771749	1279
chrX	31771749	31771750	1278
chrX	31771750	31771751	1279
chrX	31771751	31771752	1279
chrX	31771752	31771753	1279
chrX	31771753	31771754	1279
chrX	31771754	31771755	1279
chrX	31771755	31771756	1277
chrX	31771756	31771757	1279
chrX	31771757	31771758	1279
chrX	31771758	31771759	1263
chrX	31771759	31771760	1279
chrX	31771760	31771761	1279
chrX	31771761	31771762	1275
chrX	31771762	31771763	1279
chrX	31771763	31771764	1279
chrX	31771764	31771765	1279
chrX	31771765	31771766	1279
chrX	31771766	31771767	1279
chrX	31771767	31771768	1279
chrX	31771768	31771769	1279
chrX	31771769	31771770	1258
chrX	31771770	31771771	1279
chrX	31771771	31771772	1279
chrX	31771772	31771773	1279
chrX	31771773	31771774	1279
chrX	31771774	31771775	1278
chrX	31771775	31771776	1278
chrX	31771776	31771777	1278
chrX	31771777	31771778	1278
chrX	31771778	31771779	1277
chrX	31771779	31771780	1278
chrX	31771780	31771781	1278
chrX	31771781	31771782	1278
chrX	31771782	31771783	1278
chrX	31771783	31771784	1278
chrX	31771784	31771785	1275
chrX	31771785	31771786	1278
chrX	31771786	31771787	1278
chrX	31771787	31771788	1278
chrX	31771788	31771789	1278
chrX	31771789	31771790	1278
chrX	31771790	31771791	1278
chrX	31771791	31771792	1278
chrX	31771792	31771793	1278
chrX	31771793	31771794	1278
chrX	31771794	31771795	1278
chrX	31771795	31771796	1278
chrX	31771796	31771797	1278
chrX	31771797	31771798	1276
chrX	31771798	31771799	1278
chrX	31771799	31771800	1273
chrX	31771800	31771801	1278
chrX	31771801	31771802	1278
chrX	31771802	31771803	1278
chrX	31771803	31771804	1278
chrX	31771804	31771805	1278
chrX	31771805	31771806	1278
chrX	31771806	31771807	1278
chrX	31771807	31771808	1278
chrX	31771808	31771809	1278
chrX	31771809	31771810	1278
chrX	31771810	31771811	1278
chrX	31771811	31771812	1278
chrX	31771812	31771813	1265
chrX	31771813	31771814	1278
chrX	31771814	31771815	1278
chrX	31771815	31771816	1278
chrX	31771816	31771817	1278
chrX	31771817	31771818	1278
chrX	31771818	31771819	1276
chrX	31771819	31771820	1278
chrX	31771820	31771821	1278
chrX	31771821	31771822	1278
chrX	31771822	31771823	1278
chrX	31771823	31771824	1278
chrX	31771824	31771825	1278
chrX	31771825	31771826	1274
chrX	31771826	31771827	1278
chrX	31771827	31771828	1278
chrX	31771828	31771829	1274
chrX	31771829	31771830	1278
chrX	31771830	31771831	1278
chrX	31771831	31771832	1278
chrX	31771832	31771833	1278
chrX	31771833	31771834	1278
chrX	31771834	31771835	1278
chrX	31771835	31771836	1278
chrX	31771836	31771837	1278
chrX	31771837	31771838	1278
chrX	31771838	31771839	1278
chrX	31771839	31771840	1278
chrX	31771840	31771841	1278
chrX	31771841	31771842	1278
chrX	31771842	31771843	1278
chrX	31771843	31771844	1278
chrX	31771844	31771845	1278
chrX	31771845	31771846	1267
chrX	31771846	31771847	1278
chrX	31771847	31771848	1278
chrX	31771848	31771849	1278
chrX	31771849	31771850	1278
chrX	31771850	31771851	1278
chrX	31771851	31771852	1277
chrX	31771852	31771853	1278
chrX	31771853	31771854	1278
chrX	31771854	31771855	1273
chrX	31771855	31771856	1278
chrX	31771856	31771857	1278
chrX	31771857	31771858	1278
chrX	31771858	31771859	1278
chrX	31771859	31771860	1278
chrX	31771860	31771861	1278
chrX	31771861	31771862	1278
chrX	31771862	31771863	1278
chrX	31771863	31771864	1278
chrX	31771864	31771865	1278
chrX	31771865	31771866	1278
chrX	31771866	31771867	1278
chrX	31771867	31771868	1275
chrX	31771868	31771869	1278
chrX	31771869	31771870	1278
chrX	31771870	31771871	1278
chrX	31771871	31771872	1278
chrX	31771872	31771873	1278
chrX	31771873	31771874	1260
chrX	31771874	31771875	1278
chrX	31771875	31771876	1278
chrX	31771876	31771877	1278
chrX	31771877	31771878	1278
chrX	31771878	31771879	1278
chrX	31771879	31771880	1278
chrX	31771880	31771881	1278
chrX	31771881	31771882	1278
chrX	31771882	31771883	1278
chrX	31771883	31771884	1278
chrX	31771884	31771885	1273
chrX	31771885	31771886	1278
chrX	31771886	31771887	1278
chrX	31771887	31771888	1278
chrX	31771888	31771889	1277
chrX	31771889	31771890	1278
chrX	31771890	31771891	1278
chrX	31771891	31771892	1278
chrX	31771892	31771893	1278
chrX	31771893	31771894	1278
chrX	31771894	31771895	1278
chrX	31771895	31771896	1276
chrX	31771896	31771897	1278
chrX	31771897	31771898	1278
chrX	31771898	31771899	1277
chrX	31771899	31771900	1277
chrX	31771900	31771901	1278
chrX	31771901	31771902	1275
chrX	31771902	31771903	1278
chrX	31771903	31771904	1278
chrX	31771904	31771905	1278
chrX	31771905	31771906	1278
chrX	31771906	31771907	1278
chrX	31771907	31771908	1278
chrX	31771908	31771909	1278
chrX	31771909	31771910	1278
chrX	31771910	31771911	1278
chrX	31771911	31771912	1278
chrX	31771912	31771913	1278
chrX	31771913	31771914	1278
chrX	31771914	31771915	1277
chrX	31771915	31771916	1277
chrX	31771916	31771917	1278
chrX	31771917	31771918	1277
chrX	31771918	31771919	1278
chrX	31771919	31771920	1278
chrX	31771920	31771921	1277
chrX	31771921	31771922	1278
chrX	31771922	31771923	1278
chrX	31771923	31771924	1274
chrX	31771924	31771925	1278
chrX	31771925	31771926	1278
chrX	31771926	31771927	1278
chrX	31771927	31771928	1278
chrX	31771928	31771929	1272
chrX	31771929	31771930	1278
chrX	31771930	31771931	1278
chrX	31771931	31771932	1278
chrX	31771932	31771933	1271
chrX	31771933	31771934	1278
chrX	31771934	31771935	1278
chrX	31771935	31771936	1278
chrX	31771936	31771937	1278
chrX	31771937	31771938	1278
chrX	31771938	31771939	1278
chrX	31771939	31771940	1274
chrX	31771940	31771941	1278
chrX	31771941	31771942	1278
chrX	31771942	31771943	1278
chrX	31771943	31771944	1278
chrX	31771944	31771945	1278
chrX	31771945	31771946	1278
chrX	31771946	31771947	1278
chrX	31771947	31771948	1267
chrX	31771948	31771949	1278
chrX	31771949	31771950	1278
chrX	31771950	31771951	1272
chrX	31771951	31771952	1278
chrX	31771952	31771953	1278
chrX	31771953	31771954	1278
chrX	31771954	31771955	1278
chrX	31771955	31771956	1278
chrX	31771956	31771957	1277
chrX	31771957	31771958	1278
chrX	31771958	31771959	1274
chrX	31771959	31771960	1277
chrX	31771960	31771961	1276
chrX	31771961	31771962	1277
chrX	31771962	31771963	1274
chrX	31771963	31771964	1278
chrX	31771964	31771965	1278
chrX	31771965	31771966	1278
chrX	31771966	31771967	1278
chrX	31771967	31771968	1278
chrX	31771968	31771969	1276
chrX	31771969	31771970	1278
chrX	31771970	31771971	1277
chrX	31771971	31771972	1278
chrX	31771972	31771973	1272
chrX	31771973	31771974	1278
chrX	31771974	31771975	1278
chrX	31771975	31771976	1278
chrX	31771976	31771977	1278
chrX	31771977	31771978	1278
chrX	31771978	31771979	1276
chrX	31771979	31771980	1270
chrX	31771980	31771981	1278
chrX	31771981	31771982	1278
chrX	31771982	31771983	1277
chrX	31771983	31771984	1278
chrX	31771984	31771985	1278
chrX	31771985	31771986	1278
chrX	31771986	31771987	1278
chrX	31771987	31771988	1278
chrX	31771988	31771989	1278
chrX	31771989	31771990	1278
chrX	31771990	31771991	1278
chrX	31771991	31771992	1278
chrX	31771992	31771993	1278
chrX	31771993	31771994	1278
chrX	31771994	31771995	1277
chrX	31771995	31771996	1278
chrX	31771996	31771997	1278
chrX	31771997	31771998	1276
chrX	31771998	31771999	1277
chrX	31771999	31772000	1277
chrX	31772000	31772001	1276
chrX	31772001	31772002	1277
chrX	31772002	31772003	1277
chrX	31772003	31772004	1277
chrX	31772004	31772005	1277
chrX	31772005	31772006	1277
chrX	31772006	31772007	1276
chrX	31772007	31772008	1277
chrX	31772008	31772009	1277
chrX	31772009	31772010	1277
chrX	31772010	31772011	1277
chrX	31772011	31772012	1277
chrX	31772012	31772013	1277
chrX	31772013	31772014	1277
chrX	31772014	31772015	1277
chrX	31772015	31772016	1277
chrX	31772016	31772017	1277
chrX	31772017	31772018	1277
chrX	31772018	31772019	1277
chrX	31772019	31772020	1275
chrX	31772020	31772021	1277
chrX	31772021	31772022	1277
chrX	31772022	31772023	1274
chrX	31772023	31772024	1277
chrX	31772024	31772025	1277
chrX	31772025	31772026	1277
chrX	31772026	31772027	1277
chrX	31772027	31772028	1277
chrX	31772028	31772029	1277
chrX	31772029	31772030	1277
chrX	31772030	31772031	1277
chrX	31772031	31772032	1275
chrX	31772032	31772033	1277
chrX	31772033	31772034	1277
chrX	31772034	31772035	1277
chrX	31772035	31772036	1277
chrX	31772036	31772037	1277
chrX	31772037	31772038	1277
chrX	31772038	31772039	1277
chrX	31772039	31772040	1277
chrX	31772040	31772041	1277
chrX	31772041	31772042	1277
chrX	31772042	31772043	1277
chrX	31772043	31772044	1275
chrX	31772044	31772045	1277
chrX	31772045	31772046	1270
chrX	31772046	31772047	1277
chrX	31772047	31772048	1277
chrX	31772048	31772049	1277
chrX	31772049	31772050	1272
chrX	31772050	31772051	1277
chrX	31772051	31772052	1277
chrX	31772052	31772053	1277
chrX	31772053	31772054	1277
chrX	31772054	31772055	1277
chrX	31772055	31772056	1276
chrX	31772056	31772057	1276
chrX	31772057	31772058	1276
chrX	31772058	31772059	1270
chrX	31772059	31772060	1276
chrX	31772060	31772061	1276
chrX	31772061	31772062	1275
chrX	31772062	31772063	1275
chrX	31772063	31772064	1273
chrX	31772064	31772065	1125
chrX	31772065	31772066	1125
chrX	31772066	31772067	1125
chrX	31772067	31772068	1124
chrX	31772068	31772069	1124
chrX	31772069	31772070	1124
chrX	31772070	31772071	1125
chrX	31772071	31772072	1124
chrX	31772072	31772073	1125
chrX	31772073	31772074	1124
chrX	31772074	31772075	1125
chrX	31772075	31772076	1125
chrX	31772076	31772077	1125
chrX	31772077	31772078	1125
chrX	31772078	31772079	1125
chrX	31772079	31772080	1124
chrX	31772080	31772081	1125
chrX	31772081	31772082	1124
chrX	31772082	31772083	1125
chrX	31772083	31772084	1125
chrX	31772084	31772085	1125
chrX	31772085	31772086	1125
chrX	31772086	31772087	1125
chrX	31772087	31772088	1125
chrX	31772088	31772089	1125
chrX	31772089	31772090	1121
chrX	31772090	31772091	1125
chrX	31772091	31772092	1125
chrX	31772092	31772093	1125
chrX	31772093	31772094	1125
chrX	31772094	31772095	1124
chrX	31772095	31772096	1125
chrX	31772096	31772097	1125
chrX	31772097	31772098	1125
chrX	31772098	31772099	1125
chrX	31772099	31772100	1125
chrX	31772100	31772101	1125
chrX	31772101	31772102	1121
chrX	31772102	31772103	1125
chrX	31772103	31772104	1125
chrX	31772104	31772105	1125
chrX	31772105	31772106	1125
chrX	31772106	31772107	1124
chrX	31772107	31772108	1125
chrX	31772108	31772109	1125
chrX	31772109	31772110	1124
chrX	31772110	31772111	1125
chrX	31772111	31772112	1125
chrX	31772112	31772113	1125
chrX	31772113	31772114	1125
chrX	31772114	31772115	1119
chrX	31772115	31772116	1125
chrX	31772116	31772117	1125
chrX	31772117	31772118	1125
chrX	31772118	31772119	1125
chrX	31772119	31772120	1125
chrX	31772120	31772121	1125
chrX	31772121	31772122	1118
chrX	31772122	31772123	1125
chrX	31772123	31772124	1125
chrX	31772124	31772125	1125
chrX	31772125	31772126	1125
chrX	31772126	31772127	1125
chrX	31772127	31772128	1125
chrX	31772128	31772129	1125
chrX	31772129	31772130	1125
chrX	31772130	31772131	1124
chrX	31772131	31772132	1125
chrX	31772132	31772133	1125
chrX	31772133	31772134	1125
chrX	31772134	31772135	1125
chrX	31772135	31772136	1121
chrX	31772136	31772137	1124
chrX	31772137	31772138	1124
chrX	31772138	31772139	1125
chrX	31772139	31772140	1125
chrX	31772140	31772141	1124
chrX	31772141	31772142	1125
chrX	31772142	31772143	1121
chrX	31772143	31772144	1124
chrX	31772144	31772145	1121
chrX	31772145	31772146	1125
chrX	31772146	31772147	1124
chrX	31772147	31772148	1124
chrX	31772148	31772149	1125
chrX	31772149	31772150	1125
chrX	31772150	31772151	1123
chrX	31772151	31772152	1125
chrX	31772152	31772153	1123
chrX	31772153	31772154	1125
chrX	31772154	31772155	1125
chrX	31772155	31772156	1124
chrX	31772156	31772157	1123
chrX	31772157	31772158	1123
chrX	31772158	31772159	1124
chrX	31772159	31772160	1124
chrX	31772160	31772161	1124
chrX	31772161	31772162	1122
chrX	31772162	31772163	1124
chrX	31772163	31772164	1124
chrX	31772164	31772165	1124
chrX	31772165	31772166	1119
chrX	31772166	31772167	1124
chrX	31772167	31772168	1124
chrX	31772168	31772169	1124
chrX	31772169	31772170	1124
chrX	31772170	31772171	1122
chrX	31772171	31772172	1122
chrX	31772172	31772173	1122
chrX	31772173	31772174	1122
chrX	31772174	31772175	1121
chrX	31772175	31772176	1121
chrX	31772176	31772177	1121
chrX	31772177	31772178	1121
chrX	31772178	31772179	1119
chrX	31772179	31772180	1089
chrX	31772180	31772181	1089
chrX	31772181	31772182	1089
chrX	31772182	31772183	1081
chrX	31772183	31772184	1080
chrX	31772184	31772185	1080
chrX	31772185	31772186	1080
chrX	31772186	31772187	1079
chrX	31772187	31772188	1079
chrX	31772188	31772189	1078
chrX	31772189	31772190	1078
chrX	31772190	31772191	1078
chrX	31772191	31772192	1077
chrX	31772192	31772193	1078
chrX	31772193	31772194	1073
chrX	31772194	31772195	1077
chrX	31772195	31772196	1077
chrX	31772196	31772197	1073
chrX	31772197	31772198	1077
chrX	31772198	31772199	1077
chrX	31772199	31772200	1077
chrX	31772200	31772201	1077
chrX	31772201	31772202	1071
chrX	31772202	31772203	1077
chrX	31772203	31772204	1077
chrX	31772204	31772205	1075
chrX	31772205	31772206	1077
chrX	31772206	31772207	1077
chrX	31772207	31772208	1077
chrX	31772208	31772209	1077
chrX	31772209	31772210	1060
chrX	31772210	31772211	1077
chrX	31772211	31772212	1077
chrX	31772212	31772213	1077
chrX	31772213	31772214	1077
chrX	31772214	31772215	1077
chrX	31772215	31772216	1077
chrX	31772216	31772217	1077
chrX	31772217	31772218	1076
chrX	31772218	31772219	1077
chrX	31772219	31772220	1077
chrX	31772220	31772221	1077
chrX	31772221	31772222	1077
chrX	31772222	31772223	1075
chrX	31772223	31772224	1077
chrX	31772224	31772225	1077
chrX	31772225	31772226	1077
chrX	31772226	31772227	1073
chrX	31772227	31772228	1077
chrX	31772228	31772229	1077
chrX	31772229	31772230	1075
chrX	31772230	31772231	1077
chrX	31772231	31772232	1077
chrX	31772232	31772233	1077
chrX	31772233	31772234	1077
chrX	31772234	31772235	1076
chrX	31772235	31772236	1077
chrX	31772236	31772237	1077
chrX	31772237	31772238	1077
chrX	31772238	31772239	1077
chrX	31772239	31772240	1077
chrX	31772240	31772241	1077
chrX	31772241	31772242	1077
chrX	31772242	31772243	1077
chrX	31772243	31772244	1074
chrX	31772244	31772245	1077
chrX	31772245	31772246	1077
chrX	31772246	31772247	1077
chrX	31772247	31772248	1077
chrX	31772248	31772249	1077
chrX	31772249	31772250	1077
chrX	31772250	31772251	1074
chrX	31772251	31772252	1077
chrX	31772252	31772253	1074
chrX	31772253	31772254	1077
chrX	31772254	31772255	1077
chrX	31772255	31772256	1077
chrX	31772256	31772257	1077
chrX	31772257	31772258	1077
chrX	31772258	31772259	1077
chrX	31772259	31772260	1077
chrX	31772260	31772261	1077
chrX	31772261	31772262	1077
chrX	31772262	31772263	1077
chrX	31772263	31772264	1077
chrX	31772264	31772265	1077
chrX	31772265	31772266	1077
chrX	31772266	31772267	1077
chrX	31772267	31772268	1077
chrX	31772268	31772269	1077
chrX	31772269	31772270	1076
chrX	31772270	31772271	1064
chrX	31772271	31772272	1077
chrX	31772272	31772273	1077
chrX	31772273	31772274	1077
chrX	31772274	31772275	1077
chrX	31772275	31772276	1068
chrX	31772276	31772277	1077
chrX	31772277	31772278	1077
chrX	31772278	31772279	1077
chrX	31772279	31772280	1077
chrX	31772280	31772281	1077
chrX	31772281	31772282	1077
chrX	31772282	31772283	1077
chrX	31772283	31772284	1077
chrX	31772284	31772285	1077
chrX	31772285	31772286	1077
chrX	31772286	31772287	1077
chrX	31772287	31772288	1077
chrX	31772288	31772289	1077
chrX	31772289	31772290	1071
chrX	31772290	31772291	1077
chrX	31772291	31772292	1077
chrX	31772292	31772293	1077
chrX	31772293	31772294	1076
chrX	31772294	31772295	1077
chrX	31772295	31772296	1067
chrX	31772296	31772297	1077
chrX	31772297	31772298	1077
chrX	31772298	31772299	1077
chrX	31772299	31772300	1076
chrX	31772300	31772301	1077
chrX	31772301	31772302	1077
chrX	31772302	31772303	1077
chrX	31772303	31772304	1077
chrX	31772304	31772305	1077
chrX	31772305	31772306	1077
chrX	31772306	31772307	1075
chrX	31772307	31772308	1077
chrX	31772308	31772309	1077
chrX	31772309	31772310	1077
chrX	31772310	31772311	1077
chrX	31772311	31772312	1077
chrX	31772312	31772313	1077
chrX	31772313	31772314	1077
chrX	31772314	31772315	1076
chrX	31772315	31772316	1077
chrX	31772316	31772317	1077
chrX	31772317	31772318	1076
chrX	31772318	31772319	1077
chrX	31772319	31772320	1077
chrX	31772320	31772321	1077
chrX	31772321	31772322	1077
chrX	31772322	31772323	1077
chrX	31772323	31772324	1073
chrX	31772324	31772325	1077
chrX	31772325	31772326	1075
chrX	31772326	31772327	1077
chrX	31772327	31772328	1076
chrX	31772328	31772329	1077
chrX	31772329	31772330	1077
chrX	31772330	31772331	1076
chrX	31772331	31772332	1077
chrX	31772332	31772333	1077
chrX	31772333	31772334	1077
chrX	31772334	31772335	1077
chrX	31772335	31772336	1077
chrX	31772336	31772337	1077
chrX	31772337	31772338	1077
chrX	31772338	31772339	1071
chrX	31772339	31772340	1077
chrX	31772340	31772341	1077
chrX	31772341	31772342	1077
chrX	31772342	31772343	1077
chrX	31772343	31772344	1076
chrX	31772344	31772345	1077
chrX	31772345	31772346	1074
chrX	31772346	31772347	1077
chrX	31772347	31772348	1077
chrX	31772348	31772349	1077
chrX	31772349	31772350	1074
chrX	31772350	31772351	1077
chrX	31772351	31772352	1077
chrX	31772352	31772353	1077
chrX	31772353	31772354	1074
chrX	31772354	31772355	1077
chrX	31772355	31772356	1068
chrX	31772356	31772357	1076
chrX	31772357	31772358	1077
chrX	31772358	31772359	1076
chrX	31772359	31772360	1077
chrX	31772360	31772361	1077
chrX	31772361	31772362	1077
chrX	31772362	31772363	1077
chrX	31772363	31772364	1077
chrX	31772364	31772365	1076
chrX	31772365	31772366	1077
chrX	31772366	31772367	1077
chrX	31772367	31772368	1073
chrX	31772368	31772369	1077
chrX	31772369	31772370	1077
chrX	31772370	31772371	1075
chrX	31772371	31772372	1077
chrX	31772372	31772373	1077
chrX	31772373	31772374	1059
chrX	31772374	31772375	1077
chrX	31772375	31772376	1077
chrX	31772376	31772377	1076
chrX	31772377	31772378	1076
chrX	31772378	31772379	1077
chrX	31772379	31772380	1077
chrX	31772380	31772381	1064
chrX	31772381	31772382	1077
chrX	31772382	31772383	1077
chrX	31772383	31772384	1077
chrX	31772384	31772385	1072
chrX	31772385	31772386	1077
chrX	31772386	31772387	1077
chrX	31772387	31772388	1073
chrX	31772388	31772389	1077
chrX	31772389	31772390	1077
chrX	31772390	31772391	1077
chrX	31772391	31772392	1077
chrX	31772392	31772393	1075
chrX	31772393	31772394	1077
chrX	31772394	31772395	1077
chrX	31772395	31772396	1077
chrX	31772396	31772397	1068
chrX	31772397	31772398	1077
chrX	31772398	31772399	1077
chrX	31772399	31772400	1076
chrX	31772400	31772401	1076
chrX	31772401	31772402	1076
chrX	31772402	31772403	1073
chrX	31772403	31772404	1077
chrX	31772404	31772405	1077
chrX	31772405	31772406	1074
chrX	31772406	31772407	1077
chrX	31772407	31772408	1077
chrX	31772408	31772409	1076
chrX	31772409	31772410	1077
chrX	31772410	31772411	1063
chrX	31772411	31772412	1077
chrX	31772412	31772413	1077
chrX	31772413	31772414	1076
chrX	31772414	31772415	1077
chrX	31772415	31772416	1077
chrX	31772416	31772417	1072
chrX	31772417	31772418	1077
chrX	31772418	31772419	1077
chrX	31772419	31772420	1077
chrX	31772420	31772421	1065
chrX	31772421	31772422	1077
chrX	31772422	31772423	1077
chrX	31772423	31772424	1077
chrX	31772424	31772425	1077
chrX	31772425	31772426	1077
chrX	31772426	31772427	1076
chrX	31772427	31772428	1077
chrX	31772428	31772429	1077
chrX	31772429	31772430	1057
chrX	31772430	31772431	1077
chrX	31772431	31772432	1077
chrX	31772432	31772433	1077
chrX	31772433	31772434	1077
chrX	31772434	31772435	1076
chrX	31772435	31772436	1076
chrX	31772436	31772437	1076
chrX	31772437	31772438	1076
chrX	31772438	31772439	1076
chrX	31772439	31772440	1077
chrX	31772440	31772441	1077
chrX	31772441	31772442	1077
chrX	31772442	31772443	1075
chrX	31772443	31772444	1077
chrX	31772444	31772445	1077
chrX	31772445	31772446	1076
chrX	31772446	31772447	1077
chrX	31772447	31772448	1074
chrX	31772448	31772449	1077
chrX	31772449	31772450	1077
chrX	31772450	31772451	1077
chrX	31772451	31772452	1076
chrX	31772452	31772453	1076
chrX	31772453	31772454	1077
chrX	31772454	31772455	1077
chrX	31772455	31772456	1077
chrX	31772456	31772457	1077
chrX	31772457	31772458	1077
chrX	31772458	31772459	1077
chrX	31772459	31772460	1077
chrX	31772460	31772461	1059
chrX	31772461	31772462	1077
chrX	31772462	31772463	1077
chrX	31772463	31772464	1077
chrX	31772464	31772465	1077
chrX	31772465	31772466	1076
chrX	31772466	31772467	1077
chrX	31772467	31772468	1077
chrX	31772468	31772469	1077
chrX	31772469	31772470	1077
chrX	31772470	31772471	1077
chrX	31772471	31772472	1076
chrX	31772472	31772473	1077
chrX	31772473	31772474	1077
chrX	31772474	31772475	1077
chrX	31772475	31772476	1075
chrX	31772476	31772477	1077
chrX	31772477	31772478	1077
chrX	31772478	31772479	1069
chrX	31772479	31772480	1077
chrX	31772480	31772481	1077
chrX	31772481	31772482	1077
chrX	31772482	31772483	1077
chrX	31772483	31772484	1077
chrX	31772484	31772485	1077
chrX	31772485	31772486	1076
chrX	31772486	31772487	1077
chrX	31772487	31772488	1077
chrX	31772488	31772489	1077
chrX	31772489	31772490	1077
chrX	31772490	31772491	1077
chrX	31772491	31772492	1077
chrX	31772492	31772493	1077
chrX	31772493	31772494	1077
chrX	31772494	31772495	1077
chrX	31772495	31772496	1077
chrX	31772496	31772497	1077
chrX	31772497	31772498	1077
chrX	31772498	31772499	1077
chrX	31772499	31772500	1077
chrX	31772500	31772501	1077
chrX	31772501	31772502	1077
chrX	31772502	31772503	1077
chrX	31772503	31772504	1077
chrX	31772504	31772505	1076
chrX	31772505	31772506	1077
chrX	31772506	31772507	1077
chrX	31772507	31772508	1077
chrX	31772508	31772509	1052
chrX	31772509	31772510	1077
chrX	31772510	31772511	1077
chrX	31772511	31772512	1077
chrX	31772512	31772513	1077
chrX	31772513	31772514	1077
chrX	31772514	31772515	1077
chrX	31772515	31772516	1077
chrX	31772516	31772517	1077
chrX	31772517	31772518	1077
chrX	31772518	31772519	1077
chrX	31772519	31772520	1077
chrX	31772520	31772521	1077
chrX	31772521	31772522	1077
chrX	31772522	31772523	1077
chrX	31772523	31772524	1077
chrX	31772524	31772525	1077
chrX	31772525	31772526	1077
chrX	31772526	31772527	1077
chrX	31772527	31772528	1077
chrX	31772528	31772529	1077
chrX	31772529	31772530	1077
chrX	31772530	31772531	1077
chrX	31772531	31772532	1077
chrX	31772532	31772533	1077
chrX	31772533	31772534	1077
chrX	31772534	31772535	1077
chrX	31772535	31772536	1077
chrX	31772536	31772537	1077
chrX	31772537	31772538	1077
chrX	31772538	31772539	1077
chrX	31772539	31772540	1077
chrX	31772540	31772541	1077
chrX	31772541	31772542	1077
chrX	31772542	31772543	1077
chrX	31772543	31772544	1077
chrX	31772544	31772545	1077
chrX	31772545	31772546	1077
chrX	31772546	31772547	1077
chrX	31772547	31772548	1077
chrX	31772548	31772549	1077
chrX	31772549	31772550	1077
chrX	31772550	31772551	1077
chrX	31772551	31772552	1077
chrX	31772552	31772553	1077
chrX	31772553	31772554	1077
chrX	31772554	31772555	1077
chrX	31772555	31772556	1077
chrX	31772556	31772557	1077
chrX	31772557	31772558	1068
chrX	31772558	31772559	1077
chrX	31772559	31772560	1077
chrX	31772560	31772561	1076
chrX	31772561	31772562	1077
chrX	31772562	31772563	1077
chrX	31772563	31772564	1077
chrX	31772564	31772565	1077
chrX	31772565	31772566	1069
chrX	31772566	31772567	1077
chrX	31772567	31772568	1077
chrX	31772568	31772569	1077
chrX	31772569	31772570	1077
chrX	31772570	31772571	1077
chrX	31772571	31772572	1077
chrX	31772572	31772573	1076
chrX	31772573	31772574	1077
chrX	31772574	31772575	1077
chrX	31772575	31772576	1077
chrX	31772576	31772577	1077
chrX	31772577	31772578	1077
chrX	31772578	31772579	1077
chrX	31772579	31772580	1077
chrX	31772580	31772581	1077
chrX	31772581	31772582	1077
chrX	31772582	31772583	1077
chrX	31772583	31772584	1077
chrX	31772584	31772585	1077
chrX	31772585	31772586	1077
chrX	31772586	31772587	1077
chrX	31772587	31772588	1077
chrX	31772588	31772589	1077
chrX	31772589	31772590	1077
chrX	31772590	31772591	1077
chrX	31772591	31772592	1077
chrX	31772592	31772593	1075
chrX	31772593	31772594	1077
chrX	31772594	31772595	1077
chrX	31772595	31772596	1077
chrX	31772596	31772597	1077
chrX	31772597	31772598	1077
chrX	31772598	31772599	1077
chrX	31772599	31772600	1076
chrX	31772600	31772601	1077
chrX	31772601	31772602	1077
chrX	31772602	31772603	1077
chrX	31772603	31772604	1077
chrX	31772604	31772605	1077
chrX	31772605	31772606	1077
chrX	31772606	31772607	1077
chrX	31772607	31772608	1077
chrX	31772608	31772609	1077
chrX	31772609	31772610	1077
chrX	31772610	31772611	1077
chrX	31772611	31772612	1077
chrX	31772612	31772613	1077
chrX	31772613	31772614	1077
chrX	31772614	31772615	1077
chrX	31772615	31772616	1077
chrX	31772616	31772617	1076
chrX	31772617	31772618	1076
chrX	31772618	31772619	1076
chrX	31772619	31772620	1077
chrX	31772620	31772621	1077
chrX	31772621	31772622	1077
chrX	31772622	31772623	1077
chrX	31772623	31772624	1075
chrX	31772624	31772625	1076
chrX	31772625	31772626	1077
chrX	31772626	31772627	1076
chrX	31772627	31772628	1077
chrX	31772628	31772629	1076
chrX	31772629	31772630	1077
chrX	31772630	31772631	1077
chrX	31772631	31772632	1077
chrX	31772632	31772633	1077
chrX	31772633	31772634	1077
chrX	31772634	31772635	1077
chrX	31772635	31772636	1077
chrX	31772636	31772637	1077
chrX	31772637	31772638	1077
chrX	31772638	31772639	1077
chrX	31772639	31772640	1076
chrX	31772640	31772641	1077
chrX	31772641	31772642	1076
chrX	31772642	31772643	1077
chrX	31772643	31772644	1077
chrX	31772644	31772645	1077
chrX	31772645	31772646	1077
chrX	31772646	31772647	1077
chrX	31772647	31772648	1076
chrX	31772648	31772649	1077
chrX	31772649	31772650	1077
chrX	31772650	31772651	1077
chrX	31772651	31772652	1077
chrX	31772652	31772653	1077
chrX	31772653	31772654	1077
chrX	31772654	31772655	1077
chrX	31772655	31772656	1077
chrX	31772656	31772657	1077
chrX	31772657	31772658	1077
chrX	31772658	31772659	1077
chrX	31772659	31772660	1077
chrX	31772660	31772661	1077
chrX	31772661	31772662	1077
chrX	31772662	31772663	1074
chrX	31772663	31772664	1077
chrX	31772664	31772665	1077
chrX	31772665	31772666	1075
chrX	31772666	31772667	1077
chrX	31772667	31772668	1077
chrX	31772668	31772669	1077
chrX	31772669	31772670	1077
chrX	31772670	31772671	1076
chrX	31772671	31772672	1077
chrX	31772672	31772673	1077
chrX	31772673	31772674	1077
chrX	31772674	31772675	1074
chrX	31772675	31772676	1077
chrX	31772676	31772677	1077
chrX	31772677	31772678	1075
chrX	31772678	31772679	1077
chrX	31772679	31772680	1075
chrX	31772680	31772681	1077
chrX	31772681	31772682	1077
chrX	31772682	31772683	1077
chrX	31772683	31772684	1074
chrX	31772684	31772685	1077
chrX	31772685	31772686	1077
chrX	31772686	31772687	1077
chrX	31772687	31772688	1077
chrX	31772688	31772689	1077
chrX	31772689	31772690	1077
chrX	31772690	31772691	1077
chrX	31772691	31772692	1077
chrX	31772692	31772693	1077
chrX	31772693	31772694	1075
chrX	31772694	31772695	1077
chrX	31772695	31772696	1077
chrX	31772696	31772697	1067
chrX	31772697	31772698	1077
chrX	31772698	31772699	1077
chrX	31772699	31772700	1077
chrX	31772700	31772701	1076
chrX	31772701	31772702	1077
chrX	31772702	31772703	1077
chrX	31772703	31772704	1077
chrX	31772704	31772705	1077
chrX	31772705	31772706	1076
chrX	31772706	31772707	1077
chrX	31772707	31772708	1077
chrX	31772708	31772709	1077
chrX	31772709	31772710	1077
chrX	31772710	31772711	1076
chrX	31772711	31772712	1077
chrX	31772712	31772713	1077
chrX	31772713	31772714	1077
chrX	31772714	31772715	1077
chrX	31772715	31772716	1077
chrX	31772716	31772717	1077
chrX	31772717	31772718	1077
chrX	31772718	31772719	1077
chrX	31772719	31772720	1077
chrX	31772720	31772721	1076
chrX	31772721	31772722	1077
chrX	31772722	31772723	1061
chrX	31772723	31772724	1077
chrX	31772724	31772725	1077
chrX	31772725	31772726	1076
chrX	31772726	31772727	1077
chrX	31772727	31772728	1075
chrX	31772728	31772729	1077
chrX	31772729	31772730	1077
chrX	31772730	31772731	1077
chrX	31772731	31772732	1077
chrX	31772732	31772733	1076
chrX	31772733	31772734	1077
chrX	31772734	31772735	1077
chrX	31772735	31772736	1077
chrX	31772736	31772737	1077
chrX	31772737	31772738	1077
chrX	31772738	31772739	1077
chrX	31772739	31772740	1077
chrX	31772740	31772741	1077
chrX	31772741	31772742	1077
chrX	31772742	31772743	1077
chrX	31772743	31772744	1077
chrX	31772744	31772745	1076
chrX	31772745	31772746	1077
chrX	31772746	31772747	1077
chrX	31772747	31772748	1077
chrX	31772748	31772749	1077
chrX	31772749	31772750	1077
chrX	31772750	31772751	1077
chrX	31772751	31772752	1077
chrX	31772752	31772753	1042
chrX	31772753	31772754	1077
chrX	31772754	31772755	1077
chrX	31772755	31772756	1077
chrX	31772756	31772757	1077
chrX	31772757	31772758	1077
chrX	31772758	31772759	1077
chrX	31772759	31772760	1077
chrX	31772760	31772761	1049
chrX	31772761	31772762	1077
chrX	31772762	31772763	1077
chrX	31772763	31772764	1077
chrX	31772764	31772765	1077
chrX	31772765	31772766	1077
chrX	31772766	31772767	1077
chrX	31772767	31772768	1077
chrX	31772768	31772769	1077
chrX	31772769	31772770	1077
chrX	31772770	31772771	1077
chrX	31772771	31772772	1077
chrX	31772772	31772773	1077
chrX	31772773	31772774	1077
chrX	31772774	31772775	1076
chrX	31772775	31772776	1077
chrX	31772776	31772777	1075
chrX	31772777	31772778	1077
chrX	31772778	31772779	1077
chrX	31772779	31772780	1077
chrX	31772780	31772781	994
chrX	31772781	31772782	1077
chrX	31772782	31772783	1077
chrX	31772783	31772784	1077
chrX	31772784	31772785	1077
chrX	31772785	31772786	1077
chrX	31772786	31772787	1077
chrX	31772787	31772788	1074
chrX	31772788	31772789	1077
chrX	31772789	31772790	1077
chrX	31772790	31772791	1077
chrX	31772791	31772792	1077
chrX	31772792	31772793	1077
chrX	31772793	31772794	1076
chrX	31772794	31772795	1076
chrX	31772795	31772796	1077
chrX	31772796	31772797	1077
chrX	31772797	31772798	1077
chrX	31772798	31772799	1063
chrX	31772799	31772800	1077
chrX	31772800	31772801	1077
chrX	31772801	31772802	1077
chrX	31772802	31772803	1077
chrX	31772803	31772804	1070
chrX	31772804	31772805	1076
chrX	31772805	31772806	1077
chrX	31772806	31772807	1069
chrX	31772807	31772808	1077
chrX	31772808	31772809	1077
chrX	31772809	31772810	1077
chrX	31772810	31772811	1077
chrX	31772811	31772812	1077
chrX	31772812	31772813	1077
chrX	31772813	31772814	1077
chrX	31772814	31772815	1077
chrX	31772815	31772816	1077
chrX	31772816	31772817	1076
chrX	31772817	31772818	1077
chrX	31772818	31772819	1077
chrX	31772819	31772820	1076
chrX	31772820	31772821	1076
chrX	31772821	31772822	1077
chrX	31772822	31772823	1077
chrX	31772823	31772824	1077
chrX	31772824	31772825	1077
chrX	31772825	31772826	1077
chrX	31772826	31772827	1077
chrX	31772827	31772828	1076
chrX	31772828	31772829	1073
chrX	31772829	31772830	1077
chrX	31772830	31772831	1077
chrX	31772831	31772832	1077
chrX	31772832	31772833	1076
chrX	31772833	31772834	1076
chrX	31772834	31772835	1076
chrX	31772835	31772836	1077
chrX	31772836	31772837	1076
chrX	31772837	31772838	1077
chrX	31772838	31772839	1072
chrX	31772839	31772840	1077
chrX	31772840	31772841	1077
chrX	31772841	31772842	1077
chrX	31772842	31772843	1077
chrX	31772843	31772844	1077
chrX	31772844	31772845	1077
chrX	31772845	31772846	1077
chrX	31772846	31772847	1076
chrX	31772847	31772848	1077
chrX	31772848	31772849	1076
chrX	31772849	31772850	1077
chrX	31772850	31772851	1077
chrX	31772851	31772852	1077
chrX	31772852	31772853	1077
chrX	31772853	31772854	1077
chrX	31772854	31772855	1076
chrX	31772855	31772856	1077
chrX	31772856	31772857	1077
chrX	31772857	31772858	1077
chrX	31772858	31772859	1077
chrX	31772859	31772860	1077
chrX	31772860	31772861	1077
chrX	31772861	31772862	1077
chrX	31772862	31772863	1077
chrX	31772863	31772864	1077
chrX	31772864	31772865	1077
chrX	31772865	31772866	1077
chrX	31772866	31772867	1074
chrX	31772867	31772868	1077
chrX	31772868	31772869	1077
chrX	31772869	31772870	1077
chrX	31772870	31772871	1077
chrX	31772871	31772872	1075
chrX	31772872	31772873	1077
chrX	31772873	31772874	1077
chrX	31772874	31772875	1077
chrX	31772875	31772876	1077
chrX	31772876	31772877	1077
chrX	31772877	31772878	1077
chrX	31772878	31772879	1077
chrX	31772879	31772880	1077
chrX	31772880	31772881	1077
chrX	31772881	31772882	1077
chrX	31772882	31772883	1077
chrX	31772883	31772884	1077
chrX	31772884	31772885	1077
chrX	31772885	31772886	1077
chrX	31772886	31772887	1077
chrX	31772887	31772888	1077
chrX	31772888	31772889	1077
chrX	31772889	31772890	1077
chrX	31772890	31772891	1077
chrX	31772891	31772892	1077
chrX	31772892	31772893	1077
chrX	31772893	31772894	1077
chrX	31772894	31772895	1077
chrX	31772895	31772896	1077
chrX	31772896	31772897	1077
chrX	31772897	31772898	1077
chrX	31772898	31772899	1077
chrX	31772899	31772900	1077
chrX	31772900	31772901	1077
chrX	31772901	31772902	1077
chrX	31772902	31772903	1077
chrX	31772903	31772904	1077
chrX	31772904	31772905	1077
chrX	31772905	31772906	1077
chrX	31772906	31772907	1077
chrX	31772907	31772908	1077
chrX	31772908	31772909	1077
chrX	31772909	31772910	1077
chrX	31772910	31772911	1077
chrX	31772911	31772912	1077
chrX	31772912	31772913	1071
chrX	31772913	31772914	1077
chrX	31772914	31772915	1077
chrX	31772915	31772916	1077
chrX	31772916	31772917	1077
chrX	31772917	31772918	1076
chrX	31772918	31772919	1077
chrX	31772919	31772920	1077
chrX	31772920	31772921	1077
chrX	31772921	31772922	1077
chrX	31772922	31772923	1077
chrX	31772923	31772924	1077
chrX	31772924	31772925	1077
chrX	31772925	31772926	1077
chrX	31772926	31772927	1077
chrX	31772927	31772928	1077
chrX	31772928	31772929	1077
chrX	31772929	31772930	1077
chrX	31772930	31772931	1074
chrX	31772931	31772932	1077
chrX	31772932	31772933	1077
chrX	31772933	31772934	1077
chrX	31772934	31772935	1077
chrX	31772935	31772936	1077
chrX	31772936	31772937	1076
chrX	31772937	31772938	1077
chrX	31772938	31772939	1077
chrX	31772939	31772940	1077
chrX	31772940	31772941	1077
chrX	31772941	31772942	1076
chrX	31772942	31772943	1077
chrX	31772943	31772944	1077
chrX	31772944	31772945	1077
chrX	31772945	31772946	1077
chrX	31772946	31772947	1076
chrX	31772947	31772948	1077
chrX	31772948	31772949	1077
chrX	31772949	31772950	1073
chrX	31772950	31772951	1077
chrX	31772951	31772952	1077
chrX	31772952	31772953	1077
chrX	31772953	31772954	1077
chrX	31772954	31772955	1075
chrX	31772955	31772956	1077
chrX	31772956	31772957	1077
chrX	31772957	31772958	1077
chrX	31772958	31772959	1076
chrX	31772959	31772960	1077
chrX	31772960	31772961	1077
chrX	31772961	31772962	1077
chrX	31772962	31772963	1077
chrX	31772963	31772964	1077
chrX	31772964	31772965	1077
chrX	31772965	31772966	1077
chrX	31772966	31772967	1077
chrX	31772967	31772968	1074
chrX	31772968	31772969	1077
chrX	31772969	31772970	1077
chrX	31772970	31772971	1077
chrX	31772971	31772972	1077
chrX	31772972	31772973	1077
chrX	31772973	31772974	1077
chrX	31772974	31772975	1077
chrX	31772975	31772976	1076
chrX	31772976	31772977	1077
chrX	31772977	31772978	1077
chrX	31772978	31772979	1077
chrX	31772979	31772980	1077
chrX	31772980	31772981	1077
chrX	31772981	31772982	1077
chrX	31772982	31772983	1077
chrX	31772983	31772984	1077
chrX	31772984	31772985	1077
chrX	31772985	31772986	1077
chrX	31772986	31772987	1077
chrX	31772987	31772988	1077
chrX	31772988	31772989	1077
chrX	31772989	31772990	1077
chrX	31772990	31772991	1077
chrX	31772991	31772992	1076
chrX	31772992	31772993	1077
chrX	31772993	31772994	1075
chrX	31772994	31772995	1077
chrX	31772995	31772996	1075
chrX	31772996	31772997	1077
chrX	31772997	31772998	1073
chrX	31772998	31772999	1077
chrX	31772999	31773000	1077
chrX	31773000	31773001	1069
chrX	31773001	31773002	1077
chrX	31773002	31773003	1077
chrX	31773003	31773004	1077
chrX	31773004	31773005	1077
chrX	31773005	31773006	1077
chrX	31773006	31773007	1077
chrX	31773007	31773008	1077
chrX	31773008	31773009	1077
chrX	31773009	31773010	1075
chrX	31773010	31773011	1077
chrX	31773011	31773012	1077
chrX	31773012	31773013	1072
chrX	31773013	31773014	1077
chrX	31773014	31773015	1077
chrX	31773015	31773016	1077
chrX	31773016	31773017	1077
chrX	31773017	31773018	1077
chrX	31773018	31773019	1077
chrX	31773019	31773020	1077
chrX	31773020	31773021	1077
chrX	31773021	31773022	1072
chrX	31773022	31773023	1077
chrX	31773023	31773024	1077
chrX	31773024	31773025	1074
chrX	31773025	31773026	1077
chrX	31773026	31773027	1077
chrX	31773027	31773028	1077
chrX	31773028	31773029	1065
chrX	31773029	31773030	1077
chrX	31773030	31773031	1077
chrX	31773031	31773032	1077
chrX	31773032	31773033	1077
chrX	31773033	31773034	1074
chrX	31773034	31773035	1077
chrX	31773035	31773036	1076
chrX	31773036	31773037	1077
chrX	31773037	31773038	1077
chrX	31773038	31773039	1077
chrX	31773039	31773040	1077
chrX	31773040	31773041	1074
chrX	31773041	31773042	1077
chrX	31773042	31773043	1076
chrX	31773043	31773044	1077
chrX	31773044	31773045	1077
chrX	31773045	31773046	1077
chrX	31773046	31773047	1077
chrX	31773047	31773048	1077
chrX	31773048	31773049	1077
chrX	31773049	31773050	1077
chrX	31773050	31773051	1073
chrX	31773051	31773052	1077
chrX	31773052	31773053	1077
chrX	31773053	31773054	1066
chrX	31773054	31773055	1077
chrX	31773055	31773056	1077
chrX	31773056	31773057	1077
chrX	31773057	31773058	1061
chrX	31773058	31773059	1077
chrX	31773059	31773060	1077
chrX	31773060	31773061	1077
chrX	31773061	31773062	1077
chrX	31773062	31773063	1077
chrX	31773063	31773064	1072
chrX	31773064	31773065	1077
chrX	31773065	31773066	1077
chrX	31773066	31773067	1077
chrX	31773067	31773068	1075
chrX	31773068	31773069	1077
chrX	31773069	31773070	1077
chrX	31773070	31773071	1076
chrX	31773071	31773072	1077
chrX	31773072	31773073	1058
chrX	31773073	31773074	1077
chrX	31773074	31773075	1077
chrX	31773075	31773076	1077
chrX	31773076	31773077	1072
chrX	31773077	31773078	1077
chrX	31773078	31773079	1077
chrX	31773079	31773080	1077
chrX	31773080	31773081	1077
chrX	31773081	31773082	1077
chrX	31773082	31773083	1077
chrX	31773083	31773084	1077
chrX	31773084	31773085	1077
chrX	31773085	31773086	1077
chrX	31773086	31773087	1077
chrX	31773087	31773088	1077
chrX	31773088	31773089	1077
chrX	31773089	31773090	1077
chrX	31773090	31773091	1077
chrX	31773091	31773092	1077
chrX	31773092	31773093	1077
chrX	31773093	31773094	1077
chrX	31773094	31773095	1077
chrX	31773095	31773096	1077
chrX	31773096	31773097	1077
chrX	31773097	31773098	1074
chrX	31773098	31773099	1077
chrX	31773099	31773100	1076
chrX	31773100	31773101	1036
chrX	31773101	31773102	1077
chrX	31773102	31773103	1077
chrX	31773103	31773104	1077
chrX	31773104	31773105	1077
chrX	31773105	31773106	1077
chrX	31773106	31773107	1077
chrX	31773107	31773108	1043
chrX	31773108	31773109	1077
chrX	31773109	31773110	1077
chrX	31773110	31773111	1077
chrX	31773111	31773112	1076
chrX	31773112	31773113	1077
chrX	31773113	31773114	1077
chrX	31773114	31773115	1077
chrX	31773115	31773116	1077
chrX	31773116	31773117	1077
chrX	31773117	31773118	1077
chrX	31773118	31773119	1077
chrX	31773119	31773120	1075
chrX	31773120	31773121	1077
chrX	31773121	31773122	1077
chrX	31773122	31773123	1075
chrX	31773123	31773124	1077
chrX	31773124	31773125	1077
chrX	31773125	31773126	1077
chrX	31773126	31773127	1075
chrX	31773127	31773128	1077
chrX	31773128	31773129	1077
chrX	31773129	31773130	1074
chrX	31773130	31773131	1077
chrX	31773131	31773132	1077
chrX	31773132	31773133	1077
chrX	31773133	31773134	1077
chrX	31773134	31773135	1075
chrX	31773135	31773136	1077
chrX	31773136	31773137	1074
chrX	31773137	31773138	1077
chrX	31773138	31773139	1077
chrX	31773139	31773140	1077
chrX	31773140	31773141	1077
chrX	31773141	31773142	1077
chrX	31773142	31773143	1077
chrX	31773143	31773144	1077
chrX	31773144	31773145	1076
chrX	31773145	31773146	1077
chrX	31773146	31773147	1077
chrX	31773147	31773148	1071
chrX	31773148	31773149	1077
chrX	31773149	31773150	1077
chrX	31773150	31773151	1077
chrX	31773151	31773152	1077
chrX	31773152	31773153	1077
chrX	31773153	31773154	1070
chrX	31773154	31773155	1077
chrX	31773155	31773156	1077
chrX	31773156	31773157	1077
chrX	31773157	31773158	1070
chrX	31773158	31773159	1077
chrX	31773159	31773160	1077
chrX	31773160	31773161	1077
chrX	31773161	31773162	1077
chrX	31773162	31773163	1072
chrX	31773163	31773164	1077
chrX	31773164	31773165	1077
chrX	31773165	31773166	1075
chrX	31773166	31773167	1077
chrX	31773167	31773168	1077
chrX	31773168	31773169	1076
chrX	31773169	31773170	1077
chrX	31773170	31773171	1077
chrX	31773171	31773172	1069
chrX	31773172	31773173	1077
chrX	31773173	31773174	1077
chrX	31773174	31773175	1077
chrX	31773175	31773176	1077
chrX	31773176	31773177	1077
chrX	31773177	31773178	1077
chrX	31773178	31773179	1077
chrX	31773179	31773180	1077
chrX	31773180	31773181	1077
chrX	31773181	31773182	1077
chrX	31773182	31773183	1077
chrX	31773183	31773184	1077
chrX	31773184	31773185	1077
chrX	31773185	31773186	1077
chrX	31773186	31773187	1076
chrX	31773187	31773188	1048
chrX	31773188	31773189	1077
chrX	31773189	31773190	1077
chrX	31773190	31773191	1077
chrX	31773191	31773192	1077
chrX	31773192	31773193	1077
chrX	31773193	31773194	1077
chrX	31773194	31773195	1069
chrX	31773195	31773196	1077
chrX	31773196	31773197	1077
chrX	31773197	31773198	1076
chrX	31773198	31773199	1077
chrX	31773199	31773200	1077
chrX	31773200	31773201	1077
chrX	31773201	31773202	1076
chrX	31773202	31773203	1077
chrX	31773203	31773204	1077
chrX	31773204	31773205	1076
chrX	31773205	31773206	1077
chrX	31773206	31773207	1077
chrX	31773207	31773208	1077
chrX	31773208	31773209	1077
chrX	31773209	31773210	1075
chrX	31773210	31773211	1077
chrX	31773211	31773212	1075
chrX	31773212	31773213	1077
chrX	31773213	31773214	1075
chrX	31773214	31773215	1077
chrX	31773215	31773216	1077
chrX	31773216	31773217	1077
chrX	31773217	31773218	1074
chrX	31773218	31773219	1077
chrX	31773219	31773220	1076
chrX	31773220	31773221	1060
chrX	31773221	31773222	1077
chrX	31773222	31773223	1077
chrX	31773223	31773224	1077
chrX	31773224	31773225	1077
chrX	31773225	31773226	1077
chrX	31773226	31773227	1070
chrX	31773227	31773228	1077
chrX	31773228	31773229	1075
chrX	31773229	31773230	1077
chrX	31773230	31773231	1077
chrX	31773231	31773232	1077
chrX	31773232	31773233	1077
chrX	31773233	31773234	1077
chrX	31773234	31773235	1077
chrX	31773235	31773236	1077
chrX	31773236	31773237	1077
chrX	31773237	31773238	1077
chrX	31773238	31773239	1064
chrX	31773239	31773240	1077
chrX	31773240	31773241	1077
chrX	31773241	31773242	1077
chrX	31773242	31773243	1077
chrX	31773243	31773244	1076
chrX	31773244	31773245	1064
chrX	31773245	31773246	1077
chrX	31773246	31773247	1077
chrX	31773247	31773248	1077
chrX	31773248	31773249	1077
chrX	31773249	31773250	1076
chrX	31773250	31773251	1076
chrX	31773251	31773252	1076
chrX	31773252	31773253	1077
chrX	31773253	31773254	1077
chrX	31773254	31773255	1077
chrX	31773255	31773256	1076
chrX	31773256	31773257	1077
chrX	31773257	31773258	1076
chrX	31773258	31773259	1076
chrX	31773259	31773260	1077
chrX	31773260	31773261	1077
chrX	31773261	31773262	1072
chrX	31773262	31773263	1077
chrX	31773263	31773264	1077
chrX	31773264	31773265	1076
chrX	31773265	31773266	1077
chrX	31773266	31773267	1077
chrX	31773267	31773268	1077
chrX	31773268	31773269	1077
chrX	31773269	31773270	1077
chrX	31773270	31773271	1077
chrX	31773271	31773272	1077
chrX	31773272	31773273	1077
chrX	31773273	31773274	1077
chrX	31773274	31773275	1076
chrX	31773275	31773276	1077
chrX	31773276	31773277	1077
chrX	31773277	31773278	1072
chrX	31773278	31773279	1077
chrX	31773279	31773280	1077
chrX	31773280	31773281	1076
chrX	31773281	31773282	1077
chrX	31773282	31773283	1077
chrX	31773283	31773284	1077
chrX	31773284	31773285	1076
chrX	31773285	31773286	1070
chrX	31773286	31773287	1077
chrX	31773287	31773288	1077
chrX	31773288	31773289	1077
chrX	31773289	31773290	1077
chrX	31773290	31773291	1077
chrX	31773291	31773292	1077
chrX	31773292	31773293	1077
chrX	31773293	31773294	1076
chrX	31773294	31773295	1077
chrX	31773295	31773296	1076
chrX	31773296	31773297	1077
chrX	31773297	31773298	1077
chrX	31773298	31773299	1077
chrX	31773299	31773300	1077
chrX	31773300	31773301	1077
chrX	31773301	31773302	1077
chrX	31773302	31773303	1077
chrX	31773303	31773304	1077
chrX	31773304	31773305	1077
chrX	31773305	31773306	1077
chrX	31773306	31773307	1077
chrX	31773307	31773308	1073
chrX	31773308	31773309	1077
chrX	31773309	31773310	1077
chrX	31773310	31773311	1077
chrX	31773311	31773312	1077
chrX	31773312	31773313	1077
chrX	31773313	31773314	1077
chrX	31773314	31773315	1076
chrX	31773315	31773316	1077
chrX	31773316	31773317	1077
chrX	31773317	31773318	1077
chrX	31773318	31773319	1077
chrX	31773319	31773320	1077
chrX	31773320	31773321	1077
chrX	31773321	31773322	1077
chrX	31773322	31773323	1076
chrX	31773323	31773324	1077
chrX	31773324	31773325	1075
chrX	31773325	31773326	1077
chrX	31773326	31773327	1067
chrX	31773327	31773328	1077
chrX	31773328	31773329	1077
chrX	31773329	31773330	1077
chrX	31773330	31773331	1077
chrX	31773331	31773332	1074
chrX	31773332	31773333	1077
chrX	31773333	31773334	1072
chrX	31773334	31773335	1077
chrX	31773335	31773336	1077
chrX	31773336	31773337	1077
chrX	31773337	31773338	1077
chrX	31773338	31773339	1077
chrX	31773339	31773340	1077
chrX	31773340	31773341	1077
chrX	31773341	31773342	1077
chrX	31773342	31773343	1077
chrX	31773343	31773344	1077
chrX	31773344	31773345	1077
chrX	31773345	31773346	1077
chrX	31773346	31773347	1076
chrX	31773347	31773348	1077
chrX	31773348	31773349	1076
chrX	31773349	31773350	1077
chrX	31773350	31773351	1077
chrX	31773351	31773352	1077
chrX	31773352	31773353	1077
chrX	31773353	31773354	1077
chrX	31773354	31773355	1058
chrX	31773355	31773356	1077
chrX	31773356	31773357	1077
chrX	31773357	31773358	1077
chrX	31773358	31773359	1077
chrX	31773359	31773360	1076
chrX	31773360	31773361	1077
chrX	31773361	31773362	1077
chrX	31773362	31773363	1077
chrX	31773363	31773364	1077
chrX	31773364	31773365	1077
chrX	31773365	31773366	1077
chrX	31773366	31773367	1071
chrX	31773367	31773368	1077
chrX	31773368	31773369	1077
chrX	31773369	31773370	1077
chrX	31773370	31773371	1077
chrX	31773371	31773372	1077
chrX	31773372	31773373	1076
chrX	31773373	31773374	1077
chrX	31773374	31773375	1065
chrX	31773375	31773376	1077
chrX	31773376	31773377	1077
chrX	31773377	31773378	1077
chrX	31773378	31773379	1077
chrX	31773379	31773380	1077
chrX	31773380	31773381	1077
chrX	31773381	31773382	1077
chrX	31773382	31773383	1077
chrX	31773383	31773384	1074
chrX	31773384	31773385	1077
chrX	31773385	31773386	1077
chrX	31773386	31773387	1077
chrX	31773387	31773388	1075
chrX	31773388	31773389	1077
chrX	31773389	31773390	1077
chrX	31773390	31773391	1077
chrX	31773391	31773392	1075
chrX	31773392	31773393	1077
chrX	31773393	31773394	1076
chrX	31773394	31773395	1077
chrX	31773395	31773396	1077
chrX	31773396	31773397	1072
chrX	31773397	31773398	1077
chrX	31773398	31773399	1077
chrX	31773399	31773400	1077
[truncated: 3,142 more rows]
