# Supplementary material for: T4 DNA polymerase prevents deleterious on-target DNA damage and enhances precise CRISPR editing
Source: EMBO J. 2024 Jul 22;43(17):3733–51. doi: 10.1038/s44318-024-00158-6 (PMC11377749; doi:10.1038/s44318-024-00158-6)
Supplement: Supplementary file 6 — Source data Fig. 4 [file 44318_2024_158_MOESM6_ESM.zip › SD figure 4/4C/lima.bc1001-Untreated.sorted.depth.bedgraph]

chrX	31771400	31771401	0
chrX	31771401	31771402	0
chrX	31771402	31771403	0
chrX	31771403	31771404	0
chrX	31771404	31771405	0
chrX	31771405	31771406	0
chrX	31771406	31771407	0
chrX	31771407	31771408	0
chrX	31771408	31771409	0
chrX	31771409	31771410	0
chrX	31771410	31771411	0
chrX	31771411	31771412	0
chrX	31771412	31771413	0
chrX	31771413	31771414	0
chrX	31771414	31771415	0
chrX	31771415	31771416	0
chrX	31771416	31771417	0
chrX	31771417	31771418	0
chrX	31771418	31771419	0
chrX	31771419	31771420	0
chrX	31771420	31771421	0
chrX	31771421	31771422	0
chrX	31771422	31771423	0
chrX	31771423	31771424	0
chrX	31771424	31771425	0
chrX	31771425	31771426	0
chrX	31771426	31771427	0
chrX	31771427	31771428	0
chrX	31771428	31771429	0
chrX	31771429	31771430	0
chrX	31771430	31771431	0
chrX	31771431	31771432	0
chrX	31771432	31771433	0
chrX	31771433	31771434	0
chrX	31771434	31771435	0
chrX	31771435	31771436	0
chrX	31771436	31771437	0
chrX	31771437	31771438	0
chrX	31771438	31771439	0
chrX	31771439	31771440	0
chrX	31771440	31771441	0
chrX	31771441	31771442	0
chrX	31771442	31771443	0
chrX	31771443	31771444	0
chrX	31771444	31771445	0
chrX	31771445	31771446	0
chrX	31771446	31771447	0
chrX	31771447	31771448	0
chrX	31771448	31771449	0
chrX	31771449	31771450	0
chrX	31771450	31771451	0
chrX	31771451	31771452	0
chrX	31771452	31771453	0
chrX	31771453	31771454	0
chrX	31771454	31771455	0
chrX	31771455	31771456	0
chrX	31771456	31771457	0
chrX	31771457	31771458	0
chrX	31771458	31771459	0
chrX	31771459	31771460	0
chrX	31771460	31771461	0
chrX	31771461	31771462	0
chrX	31771462	31771463	0
chrX	31771463	31771464	0
chrX	31771464	31771465	0
chrX	31771465	31771466	0
chrX	31771466	31771467	0
chrX	31771467	31771468	0
chrX	31771468	31771469	0
chrX	31771469	31771470	0
chrX	31771470	31771471	0
chrX	31771471	31771472	0
chrX	31771472	31771473	0
chrX	31771473	31771474	0
chrX	31771474	31771475	0
chrX	31771475	31771476	0
chrX	31771476	31771477	0
chrX	31771477	31771478	0
chrX	31771478	31771479	0
chrX	31771479	31771480	0
chrX	31771480	31771481	0
chrX	31771481	31771482	0
chrX	31771482	31771483	0
chrX	31771483	31771484	0
chrX	31771484	31771485	0
chrX	31771485	31771486	0
chrX	31771486	31771487	0
chrX	31771487	31771488	0
chrX	31771488	31771489	0
chrX	31771489	31771490	0
chrX	31771490	31771491	0
chrX	31771491	31771492	0
chrX	31771492	31771493	0
chrX	31771493	31771494	0
chrX	31771494	31771495	0
chrX	31771495	31771496	0
chrX	31771496	31771497	0
chrX	31771497	31771498	0
chrX	31771498	31771499	0
chrX	31771499	31771500	0
chrX	31771500	31771501	0
chrX	31771501	31771502	0
chrX	31771502	31771503	0
chrX	31771503	31771504	0
chrX	31771504	31771505	0
chrX	31771505	31771506	0
chrX	31771506	31771507	0
chrX	31771507	31771508	0
chrX	31771508	31771509	0
chrX	31771509	31771510	0
chrX	31771510	31771511	0
chrX	31771511	31771512	0
chrX	31771512	31771513	0
chrX	31771513	31771514	0
chrX	31771514	31771515	0
chrX	31771515	31771516	0
chrX	31771516	31771517	0
chrX	31771517	31771518	0
chrX	31771518	31771519	0
chrX	31771519	31771520	0
chrX	31771520	31771521	0
chrX	31771521	31771522	0
chrX	31771522	31771523	0
chrX	31771523	31771524	0
chrX	31771524	31771525	0
chrX	31771525	31771526	0
chrX	31771526	31771527	0
chrX	31771527	31771528	0
chrX	31771528	31771529	0
chrX	31771529	31771530	0
chrX	31771530	31771531	0
chrX	31771531	31771532	0
chrX	31771532	31771533	0
chrX	31771533	31771534	0
chrX	31771534	31771535	0
chrX	31771535	31771536	0
chrX	31771536	31771537	0
chrX	31771537	31771538	0
chrX	31771538	31771539	0
chrX	31771539	31771540	0
chrX	31771540	31771541	0
chrX	31771541	31771542	0
chrX	31771542	31771543	0
chrX	31771543	31771544	0
chrX	31771544	31771545	0
chrX	31771545	31771546	0
chrX	31771546	31771547	0
chrX	31771547	31771548	0
chrX	31771548	31771549	0
chrX	31771549	31771550	0
chrX	31771550	31771551	0
chrX	31771551	31771552	0
chrX	31771552	31771553	0
chrX	31771553	31771554	0
chrX	31771554	31771555	0
chrX	31771555	31771556	0
chrX	31771556	31771557	0
chrX	31771557	31771558	0
chrX	31771558	31771559	0
chrX	31771559	31771560	0
chrX	31771560	31771561	0
chrX	31771561	31771562	0
chrX	31771562	31771563	0
chrX	31771563	31771564	5
chrX	31771564	31771565	6
chrX	31771565	31771566	6
chrX	31771566	31771567	1
chrX	31771567	31771568	7
chrX	31771568	31771569	7
chrX	31771569	31771570	2142
chrX	31771570	31771571	2143
chrX	31771571	31771572	2149
chrX	31771572	31771573	2155
chrX	31771573	31771574	2156
chrX	31771574	31771575	2159
chrX	31771575	31771576	2162
chrX	31771576	31771577	2160
chrX	31771577	31771578	2160
chrX	31771578	31771579	2164
chrX	31771579	31771580	2164
chrX	31771580	31771581	2160
chrX	31771581	31771582	2164
chrX	31771582	31771583	2165
chrX	31771583	31771584	2169
chrX	31771584	31771585	2168
chrX	31771585	31771586	2169
chrX	31771586	31771587	2169
chrX	31771587	31771588	2169
chrX	31771588	31771589	2169
chrX	31771589	31771590	2160
chrX	31771590	31771591	2169
chrX	31771591	31771592	2170
chrX	31771592	31771593	2163
chrX	31771593	31771594	2171
chrX	31771594	31771595	2171
chrX	31771595	31771596	2171
chrX	31771596	31771597	2171
chrX	31771597	31771598	2171
chrX	31771598	31771599	2171
chrX	31771599	31771600	2171
chrX	31771600	31771601	2171
chrX	31771601	31771602	2171
chrX	31771602	31771603	2171
chrX	31771603	31771604	2171
chrX	31771604	31771605	2171
chrX	31771605	31771606	2171
chrX	31771606	31771607	2171
chrX	31771607	31771608	2171
chrX	31771608	31771609	2171
chrX	31771609	31771610	2171
chrX	31771610	31771611	2172
chrX	31771611	31771612	2172
chrX	31771612	31771613	2172
chrX	31771613	31771614	2172
chrX	31771614	31771615	2172
chrX	31771615	31771616	2172
chrX	31771616	31771617	2172
chrX	31771617	31771618	2172
chrX	31771618	31771619	2172
chrX	31771619	31771620	2172
chrX	31771620	31771621	2172
chrX	31771621	31771622	2172
chrX	31771622	31771623	2172
chrX	31771623	31771624	2172
chrX	31771624	31771625	2172
chrX	31771625	31771626	2172
chrX	31771626	31771627	2172
chrX	31771627	31771628	2172
chrX	31771628	31771629	2172
chrX	31771629	31771630	2172
chrX	31771630	31771631	2172
chrX	31771631	31771632	2172
chrX	31771632	31771633	2172
chrX	31771633	31771634	2172
chrX	31771634	31771635	2172
chrX	31771635	31771636	2172
chrX	31771636	31771637	2172
chrX	31771637	31771638	2172
chrX	31771638	31771639	2172
chrX	31771639	31771640	2172
chrX	31771640	31771641	2172
chrX	31771641	31771642	2172
chrX	31771642	31771643	2172
chrX	31771643	31771644	2172
chrX	31771644	31771645	2168
chrX	31771645	31771646	2172
chrX	31771646	31771647	2172
chrX	31771647	31771648	2172
chrX	31771648	31771649	2172
chrX	31771649	31771650	2166
chrX	31771650	31771651	2172
chrX	31771651	31771652	2172
chrX	31771652	31771653	2169
chrX	31771653	31771654	2171
chrX	31771654	31771655	2168
chrX	31771655	31771656	2168
chrX	31771656	31771657	2171
chrX	31771657	31771658	2171
chrX	31771658	31771659	2171
chrX	31771659	31771660	2170
chrX	31771660	31771661	2165
chrX	31771661	31771662	2171
chrX	31771662	31771663	2170
chrX	31771663	31771664	2171
chrX	31771664	31771665	2171
chrX	31771665	31771666	2171
chrX	31771666	31771667	2170
chrX	31771667	31771668	2170
chrX	31771668	31771669	2046
chrX	31771669	31771670	2168
chrX	31771670	31771671	2169
chrX	31771671	31771672	2169
chrX	31771672	31771673	2169
chrX	31771673	31771674	2169
chrX	31771674	31771675	2169
chrX	31771675	31771676	2169
chrX	31771676	31771677	2134
chrX	31771677	31771678	2169
chrX	31771678	31771679	2169
chrX	31771679	31771680	2169
chrX	31771680	31771681	2169
chrX	31771681	31771682	2169
chrX	31771682	31771683	2169
chrX	31771683	31771684	2169
chrX	31771684	31771685	2169
chrX	31771685	31771686	2169
chrX	31771686	31771687	2168
chrX	31771687	31771688	2169
chrX	31771688	31771689	2169
chrX	31771689	31771690	2169
chrX	31771690	31771691	2141
chrX	31771691	31771692	2169
chrX	31771692	31771693	2169
chrX	31771693	31771694	2168
chrX	31771694	31771695	2161
chrX	31771695	31771696	2169
chrX	31771696	31771697	2169
chrX	31771697	31771698	2167
chrX	31771698	31771699	2169
chrX	31771699	31771700	2169
chrX	31771700	31771701	2169
chrX	31771701	31771702	2168
chrX	31771702	31771703	2168
chrX	31771703	31771704	2168
chrX	31771704	31771705	2163
chrX	31771705	31771706	2168
chrX	31771706	31771707	2168
chrX	31771707	31771708	2168
chrX	31771708	31771709	2167
chrX	31771709	31771710	2168
chrX	31771710	31771711	2167
chrX	31771711	31771712	2166
chrX	31771712	31771713	2168
chrX	31771713	31771714	2168
chrX	31771714	31771715	2168
chrX	31771715	31771716	2166
chrX	31771716	31771717	2168
chrX	31771717	31771718	2167
chrX	31771718	31771719	2167
chrX	31771719	31771720	2167
chrX	31771720	31771721	2167
chrX	31771721	31771722	2157
chrX	31771722	31771723	2167
chrX	31771723	31771724	2167
chrX	31771724	31771725	2167
chrX	31771725	31771726	2167
chrX	31771726	31771727	2166
chrX	31771727	31771728	2167
chrX	31771728	31771729	2167
chrX	31771729	31771730	2167
chrX	31771730	31771731	2166
chrX	31771731	31771732	2166
chrX	31771732	31771733	2167
chrX	31771733	31771734	2167
chrX	31771734	31771735	2168
chrX	31771735	31771736	2162
chrX	31771736	31771737	2168
chrX	31771737	31771738	2168
chrX	31771738	31771739	2168
chrX	31771739	31771740	2167
chrX	31771740	31771741	2167
chrX	31771741	31771742	2168
chrX	31771742	31771743	2163
chrX	31771743	31771744	2168
chrX	31771744	31771745	2168
chrX	31771745	31771746	2166
chrX	31771746	31771747	2166
chrX	31771747	31771748	2166
chrX	31771748	31771749	2166
chrX	31771749	31771750	2165
chrX	31771750	31771751	2166
chrX	31771751	31771752	2166
chrX	31771752	31771753	2166
chrX	31771753	31771754	2166
chrX	31771754	31771755	2166
chrX	31771755	31771756	2164
chrX	31771756	31771757	2164
chrX	31771757	31771758	2163
chrX	31771758	31771759	2142
chrX	31771759	31771760	2164
chrX	31771760	31771761	2164
chrX	31771761	31771762	2157
chrX	31771762	31771763	2164
chrX	31771763	31771764	2164
chrX	31771764	31771765	2164
chrX	31771765	31771766	2164
chrX	31771766	31771767	2163
chrX	31771767	31771768	2164
chrX	31771768	31771769	2163
chrX	31771769	31771770	2142
chrX	31771770	31771771	2164
chrX	31771771	31771772	2164
chrX	31771772	31771773	2163
chrX	31771773	31771774	2164
chrX	31771774	31771775	2164
chrX	31771775	31771776	2164
chrX	31771776	31771777	2164
chrX	31771777	31771778	2162
chrX	31771778	31771779	2161
chrX	31771779	31771780	2163
chrX	31771780	31771781	2163
chrX	31771781	31771782	2163
chrX	31771782	31771783	2162
chrX	31771783	31771784	2163
chrX	31771784	31771785	2159
chrX	31771785	31771786	2163
chrX	31771786	31771787	2163
chrX	31771787	31771788	2163
chrX	31771788	31771789	2163
chrX	31771789	31771790	2162
chrX	31771790	31771791	2163
chrX	31771791	31771792	2163
chrX	31771792	31771793	2162
chrX	31771793	31771794	2163
chrX	31771794	31771795	2161
chrX	31771795	31771796	2163
chrX	31771796	31771797	2163
chrX	31771797	31771798	2159
chrX	31771798	31771799	2163
chrX	31771799	31771800	2157
chrX	31771800	31771801	2163
chrX	31771801	31771802	2163
chrX	31771802	31771803	2163
chrX	31771803	31771804	2162
chrX	31771804	31771805	2163
chrX	31771805	31771806	2163
chrX	31771806	31771807	2163
chrX	31771807	31771808	2163
chrX	31771808	31771809	2160
chrX	31771809	31771810	2163
chrX	31771810	31771811	2163
chrX	31771811	31771812	2163
chrX	31771812	31771813	2135
chrX	31771813	31771814	2163
chrX	31771814	31771815	2163
chrX	31771815	31771816	2163
chrX	31771816	31771817	2163
chrX	31771817	31771818	2163
chrX	31771818	31771819	2163
chrX	31771819	31771820	2163
chrX	31771820	31771821	2163
chrX	31771821	31771822	2162
chrX	31771822	31771823	2162
chrX	31771823	31771824	2163
chrX	31771824	31771825	2163
chrX	31771825	31771826	2150
chrX	31771826	31771827	2163
chrX	31771827	31771828	2163
chrX	31771828	31771829	2156
chrX	31771829	31771830	2163
chrX	31771830	31771831	2163
chrX	31771831	31771832	2163
chrX	31771832	31771833	2162
chrX	31771833	31771834	2162
chrX	31771834	31771835	2162
chrX	31771835	31771836	2162
chrX	31771836	31771837	2162
chrX	31771837	31771838	2162
chrX	31771838	31771839	2162
chrX	31771839	31771840	2163
chrX	31771840	31771841	2162
chrX	31771841	31771842	2163
chrX	31771842	31771843	2163
chrX	31771843	31771844	2163
chrX	31771844	31771845	2163
chrX	31771845	31771846	2133
chrX	31771846	31771847	2163
chrX	31771847	31771848	2163
chrX	31771848	31771849	2162
chrX	31771849	31771850	2162
chrX	31771850	31771851	2162
chrX	31771851	31771852	2162
chrX	31771852	31771853	2162
chrX	31771853	31771854	2161
chrX	31771854	31771855	2149
chrX	31771855	31771856	2162
chrX	31771856	31771857	2162
chrX	31771857	31771858	2161
chrX	31771858	31771859	2162
chrX	31771859	31771860	2162
chrX	31771860	31771861	2162
chrX	31771861	31771862	2162
chrX	31771862	31771863	2162
chrX	31771863	31771864	2162
chrX	31771864	31771865	2162
chrX	31771865	31771866	2161
chrX	31771866	31771867	2162
chrX	31771867	31771868	2154
chrX	31771868	31771869	2160
chrX	31771869	31771870	2160
chrX	31771870	31771871	2160
chrX	31771871	31771872	2161
chrX	31771872	31771873	2160
chrX	31771873	31771874	2121
chrX	31771874	31771875	2161
chrX	31771875	31771876	2161
chrX	31771876	31771877	2161
chrX	31771877	31771878	2161
chrX	31771878	31771879	2161
chrX	31771879	31771880	2159
chrX	31771880	31771881	2161
chrX	31771881	31771882	2161
chrX	31771882	31771883	2161
chrX	31771883	31771884	2160
chrX	31771884	31771885	2145
chrX	31771885	31771886	2160
chrX	31771886	31771887	2161
chrX	31771887	31771888	2161
chrX	31771888	31771889	2155
chrX	31771889	31771890	2161
chrX	31771890	31771891	2161
chrX	31771891	31771892	2161
chrX	31771892	31771893	2161
chrX	31771893	31771894	2161
chrX	31771894	31771895	2161
chrX	31771895	31771896	2161
chrX	31771896	31771897	2161
chrX	31771897	31771898	2161
chrX	31771898	31771899	2161
chrX	31771899	31771900	2161
chrX	31771900	31771901	2161
chrX	31771901	31771902	2159
chrX	31771902	31771903	2161
chrX	31771903	31771904	2161
chrX	31771904	31771905	2161
chrX	31771905	31771906	2160
chrX	31771906	31771907	2161
chrX	31771907	31771908	2161
chrX	31771908	31771909	2160
chrX	31771909	31771910	2160
chrX	31771910	31771911	2161
chrX	31771911	31771912	2160
chrX	31771912	31771913	2160
chrX	31771913	31771914	2160
chrX	31771914	31771915	2160
chrX	31771915	31771916	2160
chrX	31771916	31771917	2161
chrX	31771917	31771918	2161
chrX	31771918	31771919	2160
chrX	31771919	31771920	2161
chrX	31771920	31771921	2160
chrX	31771921	31771922	2161
chrX	31771922	31771923	2160
chrX	31771923	31771924	2153
chrX	31771924	31771925	2161
chrX	31771925	31771926	2161
chrX	31771926	31771927	2159
chrX	31771927	31771928	2161
chrX	31771928	31771929	2153
chrX	31771929	31771930	2161
chrX	31771930	31771931	2161
chrX	31771931	31771932	2161
chrX	31771932	31771933	2154
chrX	31771933	31771934	2161
chrX	31771934	31771935	2161
chrX	31771935	31771936	2161
chrX	31771936	31771937	2160
chrX	31771937	31771938	2160
chrX	31771938	31771939	2159
chrX	31771939	31771940	2157
chrX	31771940	31771941	2160
chrX	31771941	31771942	2160
chrX	31771942	31771943	2161
chrX	31771943	31771944	2161
chrX	31771944	31771945	2159
chrX	31771945	31771946	2160
chrX	31771946	31771947	2161
chrX	31771947	31771948	2141
chrX	31771948	31771949	2161
chrX	31771949	31771950	2161
chrX	31771950	31771951	2152
chrX	31771951	31771952	2161
chrX	31771952	31771953	2161
chrX	31771953	31771954	2161
chrX	31771954	31771955	2161
chrX	31771955	31771956	2161
chrX	31771956	31771957	2161
chrX	31771957	31771958	2161
chrX	31771958	31771959	2157
chrX	31771959	31771960	2161
chrX	31771960	31771961	2155
chrX	31771961	31771962	2161
chrX	31771962	31771963	2158
chrX	31771963	31771964	2161
chrX	31771964	31771965	2160
chrX	31771965	31771966	2160
chrX	31771966	31771967	2160
chrX	31771967	31771968	2160
chrX	31771968	31771969	2156
chrX	31771969	31771970	2160
chrX	31771970	31771971	2160
chrX	31771971	31771972	2159
chrX	31771972	31771973	2154
chrX	31771973	31771974	2159
chrX	31771974	31771975	2160
chrX	31771975	31771976	2160
chrX	31771976	31771977	2160
chrX	31771977	31771978	2160
chrX	31771978	31771979	2159
chrX	31771979	31771980	2151
chrX	31771980	31771981	2160
chrX	31771981	31771982	2160
chrX	31771982	31771983	2159
chrX	31771983	31771984	2160
chrX	31771984	31771985	2160
chrX	31771985	31771986	2160
chrX	31771986	31771987	2159
chrX	31771987	31771988	2160
chrX	31771988	31771989	2157
chrX	31771989	31771990	2160
chrX	31771990	31771991	2160
chrX	31771991	31771992	2160
chrX	31771992	31771993	2159
chrX	31771993	31771994	2160
chrX	31771994	31771995	2159
chrX	31771995	31771996	2160
chrX	31771996	31771997	2160
chrX	31771997	31771998	2155
chrX	31771998	31771999	2160
chrX	31771999	31772000	2160
chrX	31772000	31772001	2158
chrX	31772001	31772002	2160
chrX	31772002	31772003	2160
chrX	31772003	31772004	2160
chrX	31772004	31772005	2160
chrX	31772005	31772006	2160
chrX	31772006	31772007	2160
chrX	31772007	31772008	2160
chrX	31772008	31772009	2160
chrX	31772009	31772010	2153
chrX	31772010	31772011	2160
chrX	31772011	31772012	2160
chrX	31772012	31772013	2160
chrX	31772013	31772014	2159
chrX	31772014	31772015	2160
chrX	31772015	31772016	2160
chrX	31772016	31772017	2160
chrX	31772017	31772018	2159
chrX	31772018	31772019	2160
chrX	31772019	31772020	2160
chrX	31772020	31772021	2160
chrX	31772021	31772022	2159
chrX	31772022	31772023	2159
chrX	31772023	31772024	2160
chrX	31772024	31772025	2160
chrX	31772025	31772026	2159
chrX	31772026	31772027	2160
chrX	31772027	31772028	2160
chrX	31772028	31772029	2160
chrX	31772029	31772030	2160
chrX	31772030	31772031	2158
chrX	31772031	31772032	2156
chrX	31772032	31772033	2160
chrX	31772033	31772034	2160
chrX	31772034	31772035	2159
chrX	31772035	31772036	2159
chrX	31772036	31772037	2159
chrX	31772037	31772038	2159
chrX	31772038	31772039	2159
chrX	31772039	31772040	2157
chrX	31772040	31772041	2159
chrX	31772041	31772042	2159
chrX	31772042	31772043	2159
chrX	31772043	31772044	2159
chrX	31772044	31772045	2159
chrX	31772045	31772046	2150
chrX	31772046	31772047	2159
chrX	31772047	31772048	2159
chrX	31772048	31772049	2159
chrX	31772049	31772050	2158
chrX	31772050	31772051	2159
chrX	31772051	31772052	2158
chrX	31772052	31772053	2159
chrX	31772053	31772054	2158
chrX	31772054	31772055	2158
chrX	31772055	31772056	2159
chrX	31772056	31772057	2159
chrX	31772057	31772058	2159
chrX	31772058	31772059	2156
chrX	31772059	31772060	2159
chrX	31772060	31772061	2159
chrX	31772061	31772062	2156
chrX	31772062	31772063	2159
chrX	31772063	31772064	2158
chrX	31772064	31772065	2158
chrX	31772065	31772066	2159
chrX	31772066	31772067	2159
chrX	31772067	31772068	2158
chrX	31772068	31772069	2158
chrX	31772069	31772070	2158
chrX	31772070	31772071	2159
chrX	31772071	31772072	2157
chrX	31772072	31772073	2159
chrX	31772073	31772074	2159
chrX	31772074	31772075	2159
chrX	31772075	31772076	2159
chrX	31772076	31772077	2159
chrX	31772077	31772078	2159
chrX	31772078	31772079	2159
chrX	31772079	31772080	2159
chrX	31772080	31772081	2159
chrX	31772081	31772082	2159
chrX	31772082	31772083	2159
chrX	31772083	31772084	2159
chrX	31772084	31772085	2159
chrX	31772085	31772086	2159
chrX	31772086	31772087	2159
chrX	31772087	31772088	2159
chrX	31772088	31772089	2159
chrX	31772089	31772090	2154
chrX	31772090	31772091	2158
chrX	31772091	31772092	2159
chrX	31772092	31772093	2159
chrX	31772093	31772094	2159
chrX	31772094	31772095	2159
chrX	31772095	31772096	2159
chrX	31772096	31772097	2159
chrX	31772097	31772098	2159
chrX	31772098	31772099	2159
chrX	31772099	31772100	2159
chrX	31772100	31772101	2159
chrX	31772101	31772102	2155
chrX	31772102	31772103	2159
chrX	31772103	31772104	2159
chrX	31772104	31772105	2158
chrX	31772105	31772106	2159
chrX	31772106	31772107	2156
chrX	31772107	31772108	2159
chrX	31772108	31772109	2159
chrX	31772109	31772110	2159
chrX	31772110	31772111	2159
chrX	31772111	31772112	2159
chrX	31772112	31772113	2157
chrX	31772113	31772114	2159
chrX	31772114	31772115	2153
chrX	31772115	31772116	2159
chrX	31772116	31772117	2156
chrX	31772117	31772118	2159
chrX	31772118	31772119	2159
chrX	31772119	31772120	2159
chrX	31772120	31772121	2159
chrX	31772121	31772122	2147
chrX	31772122	31772123	2159
chrX	31772123	31772124	2159
chrX	31772124	31772125	2158
chrX	31772125	31772126	2159
chrX	31772126	31772127	2159
chrX	31772127	31772128	2159
chrX	31772128	31772129	2159
chrX	31772129	31772130	2159
chrX	31772130	31772131	2158
chrX	31772131	31772132	2159
chrX	31772132	31772133	2158
chrX	31772133	31772134	2158
chrX	31772134	31772135	2159
chrX	31772135	31772136	2154
chrX	31772136	31772137	2159
chrX	31772137	31772138	2159
chrX	31772138	31772139	2158
chrX	31772139	31772140	2159
chrX	31772140	31772141	2158
chrX	31772141	31772142	2159
chrX	31772142	31772143	2157
chrX	31772143	31772144	2159
chrX	31772144	31772145	2151
chrX	31772145	31772146	2159
chrX	31772146	31772147	2158
chrX	31772147	31772148	2158
chrX	31772148	31772149	2159
chrX	31772149	31772150	2159
chrX	31772150	31772151	2153
chrX	31772151	31772152	2159
chrX	31772152	31772153	2158
chrX	31772153	31772154	2159
chrX	31772154	31772155	2159
chrX	31772155	31772156	2159
chrX	31772156	31772157	2159
chrX	31772157	31772158	2157
chrX	31772158	31772159	2159
chrX	31772159	31772160	2159
chrX	31772160	31772161	2159
chrX	31772161	31772162	2154
chrX	31772162	31772163	2159
chrX	31772163	31772164	2159
chrX	31772164	31772165	2159
chrX	31772165	31772166	2158
chrX	31772166	31772167	2159
chrX	31772167	31772168	2158
chrX	31772168	31772169	2159
chrX	31772169	31772170	2158
chrX	31772170	31772171	2153
chrX	31772171	31772172	2153
chrX	31772172	31772173	2153
chrX	31772173	31772174	2153
chrX	31772174	31772175	2153
chrX	31772175	31772176	2153
chrX	31772176	31772177	2153
chrX	31772177	31772178	2153
chrX	31772178	31772179	2153
chrX	31772179	31772180	2131
chrX	31772180	31772181	2131
chrX	31772181	31772182	2131
chrX	31772182	31772183	2127
chrX	31772183	31772184	2126
chrX	31772184	31772185	2126
chrX	31772185	31772186	2126
chrX	31772186	31772187	2126
chrX	31772187	31772188	2124
chrX	31772188	31772189	2125
chrX	31772189	31772190	2123
chrX	31772190	31772191	2124
chrX	31772191	31772192	2123
chrX	31772192	31772193	2125
chrX	31772193	31772194	2120
chrX	31772194	31772195	2125
chrX	31772195	31772196	2125
chrX	31772196	31772197	2117
chrX	31772197	31772198	2125
chrX	31772198	31772199	2125
chrX	31772199	31772200	2124
chrX	31772200	31772201	2124
chrX	31772201	31772202	2101
chrX	31772202	31772203	2123
chrX	31772203	31772204	2123
chrX	31772204	31772205	2121
chrX	31772205	31772206	2123
chrX	31772206	31772207	2123
chrX	31772207	31772208	2123
chrX	31772208	31772209	2123
chrX	31772209	31772210	2079
chrX	31772210	31772211	2123
chrX	31772211	31772212	2123
chrX	31772212	31772213	2123
chrX	31772213	31772214	2123
chrX	31772214	31772215	2123
chrX	31772215	31772216	2123
chrX	31772216	31772217	2122
chrX	31772217	31772218	2123
chrX	31772218	31772219	2123
chrX	31772219	31772220	2123
chrX	31772220	31772221	2123
chrX	31772221	31772222	2122
chrX	31772222	31772223	2121
chrX	31772223	31772224	2122
chrX	31772224	31772225	2121
chrX	31772225	31772226	2122
chrX	31772226	31772227	2120
chrX	31772227	31772228	2122
chrX	31772228	31772229	2122
chrX	31772229	31772230	2119
chrX	31772230	31772231	2122
chrX	31772231	31772232	2122
chrX	31772232	31772233	2122
chrX	31772233	31772234	2122
chrX	31772234	31772235	2118
chrX	31772235	31772236	2122
chrX	31772236	31772237	2122
chrX	31772237	31772238	2122
chrX	31772238	31772239	2122
chrX	31772239	31772240	2122
chrX	31772240	31772241	2122
chrX	31772241	31772242	2122
chrX	31772242	31772243	2122
chrX	31772243	31772244	2113
chrX	31772244	31772245	2122
chrX	31772245	31772246	2122
chrX	31772246	31772247	2122
chrX	31772247	31772248	2122
chrX	31772248	31772249	2122
chrX	31772249	31772250	2122
chrX	31772250	31772251	2118
chrX	31772251	31772252	2122
chrX	31772252	31772253	2120
chrX	31772253	31772254	2122
chrX	31772254	31772255	2121
chrX	31772255	31772256	2122
chrX	31772256	31772257	2122
chrX	31772257	31772258	2122
chrX	31772258	31772259	2121
chrX	31772259	31772260	2122
chrX	31772260	31772261	2122
chrX	31772261	31772262	2122
chrX	31772262	31772263	2122
chrX	31772263	31772264	2122
chrX	31772264	31772265	2121
chrX	31772265	31772266	2122
chrX	31772266	31772267	2122
chrX	31772267	31772268	2122
chrX	31772268	31772269	2122
chrX	31772269	31772270	2122
chrX	31772270	31772271	2111
chrX	31772271	31772272	2122
chrX	31772272	31772273	2122
chrX	31772273	31772274	2122
chrX	31772274	31772275	2122
chrX	31772275	31772276	2102
chrX	31772276	31772277	2122
chrX	31772277	31772278	2122
chrX	31772278	31772279	2122
chrX	31772279	31772280	2122
chrX	31772280	31772281	2122
chrX	31772281	31772282	2122
chrX	31772282	31772283	2122
chrX	31772283	31772284	2122
chrX	31772284	31772285	2122
chrX	31772285	31772286	2122
chrX	31772286	31772287	2122
chrX	31772287	31772288	2122
chrX	31772288	31772289	2122
chrX	31772289	31772290	2111
chrX	31772290	31772291	2122
chrX	31772291	31772292	2122
chrX	31772292	31772293	2122
chrX	31772293	31772294	2118
chrX	31772294	31772295	2122
chrX	31772295	31772296	2112
chrX	31772296	31772297	2122
chrX	31772297	31772298	2122
chrX	31772298	31772299	2122
chrX	31772299	31772300	2122
chrX	31772300	31772301	2122
chrX	31772301	31772302	2122
chrX	31772302	31772303	2121
chrX	31772303	31772304	2122
chrX	31772304	31772305	2122
chrX	31772305	31772306	2122
chrX	31772306	31772307	2120
chrX	31772307	31772308	2122
chrX	31772308	31772309	2122
chrX	31772309	31772310	2121
chrX	31772310	31772311	2122
chrX	31772311	31772312	2121
chrX	31772312	31772313	2122
chrX	31772313	31772314	2122
chrX	31772314	31772315	2117
chrX	31772315	31772316	2122
chrX	31772316	31772317	2122
chrX	31772317	31772318	2120
chrX	31772318	31772319	2122
chrX	31772319	31772320	2122
chrX	31772320	31772321	2122
chrX	31772321	31772322	2122
chrX	31772322	31772323	2122
chrX	31772323	31772324	2119
chrX	31772324	31772325	2122
chrX	31772325	31772326	2121
chrX	31772326	31772327	2122
chrX	31772327	31772328	2122
chrX	31772328	31772329	2122
chrX	31772329	31772330	2122
chrX	31772330	31772331	2122
chrX	31772331	31772332	2122
chrX	31772332	31772333	2122
chrX	31772333	31772334	2122
chrX	31772334	31772335	2122
chrX	31772335	31772336	2121
chrX	31772336	31772337	2120
chrX	31772337	31772338	2122
chrX	31772338	31772339	2103
chrX	31772339	31772340	2122
chrX	31772340	31772341	2122
chrX	31772341	31772342	2121
chrX	31772342	31772343	2122
chrX	31772343	31772344	2122
chrX	31772344	31772345	2122
chrX	31772345	31772346	2121
chrX	31772346	31772347	2122
chrX	31772347	31772348	2122
chrX	31772348	31772349	2122
chrX	31772349	31772350	2117
chrX	31772350	31772351	2122
chrX	31772351	31772352	2122
chrX	31772352	31772353	2122
chrX	31772353	31772354	2117
chrX	31772354	31772355	2122
chrX	31772355	31772356	2114
chrX	31772356	31772357	2122
chrX	31772357	31772358	2122
chrX	31772358	31772359	2122
chrX	31772359	31772360	2122
chrX	31772360	31772361	2122
chrX	31772361	31772362	2122
chrX	31772362	31772363	2121
chrX	31772363	31772364	2122
chrX	31772364	31772365	2121
chrX	31772365	31772366	2122
chrX	31772366	31772367	2122
chrX	31772367	31772368	2117
chrX	31772368	31772369	2122
chrX	31772369	31772370	2122
chrX	31772370	31772371	2117
chrX	31772371	31772372	2122
chrX	31772372	31772373	2122
chrX	31772373	31772374	2079
chrX	31772374	31772375	2122
chrX	31772375	31772376	2122
chrX	31772376	31772377	2122
chrX	31772377	31772378	2119
chrX	31772378	31772379	2122
chrX	31772379	31772380	2122
chrX	31772380	31772381	2110
chrX	31772381	31772382	2122
chrX	31772382	31772383	2122
chrX	31772383	31772384	2122
chrX	31772384	31772385	2118
chrX	31772385	31772386	2122
chrX	31772386	31772387	2122
chrX	31772387	31772388	2116
chrX	31772388	31772389	2122
chrX	31772389	31772390	2121
chrX	31772390	31772391	2121
chrX	31772391	31772392	2121
chrX	31772392	31772393	2120
chrX	31772393	31772394	2121
chrX	31772394	31772395	2120
chrX	31772395	31772396	2121
chrX	31772396	31772397	2100
chrX	31772397	31772398	2121
chrX	31772398	31772399	2121
chrX	31772399	31772400	2121
chrX	31772400	31772401	2121
chrX	31772401	31772402	2119
chrX	31772402	31772403	2114
chrX	31772403	31772404	2121
chrX	31772404	31772405	2121
chrX	31772405	31772406	2111
chrX	31772406	31772407	2121
chrX	31772407	31772408	2121
chrX	31772408	31772409	2120
chrX	31772409	31772410	2121
chrX	31772410	31772411	2092
chrX	31772411	31772412	2121
chrX	31772412	31772413	2121
chrX	31772413	31772414	2119
chrX	31772414	31772415	2121
chrX	31772415	31772416	2121
chrX	31772416	31772417	2115
chrX	31772417	31772418	2121
chrX	31772418	31772419	2121
chrX	31772419	31772420	2121
chrX	31772420	31772421	2099
chrX	31772421	31772422	2121
chrX	31772422	31772423	2121
chrX	31772423	31772424	2121
chrX	31772424	31772425	2120
chrX	31772425	31772426	2121
chrX	31772426	31772427	2119
chrX	31772427	31772428	2121
chrX	31772428	31772429	2121
chrX	31772429	31772430	2087
chrX	31772430	31772431	2121
chrX	31772431	31772432	2121
chrX	31772432	31772433	2119
chrX	31772433	31772434	2121
chrX	31772434	31772435	2121
chrX	31772435	31772436	2121
chrX	31772436	31772437	2119
chrX	31772437	31772438	2118
chrX	31772438	31772439	2118
chrX	31772439	31772440	2121
chrX	31772440	31772441	2120
chrX	31772441	31772442	2121
chrX	31772442	31772443	2116
chrX	31772443	31772444	2121
chrX	31772444	31772445	2121
chrX	31772445	31772446	2120
chrX	31772446	31772447	2121
chrX	31772447	31772448	2121
chrX	31772448	31772449	2121
chrX	31772449	31772450	2121
chrX	31772450	31772451	2121
chrX	31772451	31772452	2121
chrX	31772452	31772453	2121
chrX	31772453	31772454	2121
chrX	31772454	31772455	2121
chrX	31772455	31772456	2121
chrX	31772456	31772457	2119
chrX	31772457	31772458	2121
chrX	31772458	31772459	2121
chrX	31772459	31772460	2121
chrX	31772460	31772461	2094
chrX	31772461	31772462	2121
chrX	31772462	31772463	2121
chrX	31772463	31772464	2121
chrX	31772464	31772465	2120
chrX	31772465	31772466	2118
chrX	31772466	31772467	2121
chrX	31772467	31772468	2121
chrX	31772468	31772469	2121
chrX	31772469	31772470	2121
chrX	31772470	31772471	2121
chrX	31772471	31772472	2121
chrX	31772472	31772473	2121
chrX	31772473	31772474	2121
chrX	31772474	31772475	2121
chrX	31772475	31772476	2119
chrX	31772476	31772477	2121
chrX	31772477	31772478	2121
chrX	31772478	31772479	2115
chrX	31772479	31772480	2121
chrX	31772480	31772481	2121
chrX	31772481	31772482	2120
chrX	31772482	31772483	2118
chrX	31772483	31772484	2121
chrX	31772484	31772485	2121
chrX	31772485	31772486	2121
chrX	31772486	31772487	2121
chrX	31772487	31772488	2121
chrX	31772488	31772489	2121
chrX	31772489	31772490	2121
chrX	31772490	31772491	2121
chrX	31772491	31772492	2121
chrX	31772492	31772493	2121
chrX	31772493	31772494	2121
chrX	31772494	31772495	2121
chrX	31772495	31772496	2121
chrX	31772496	31772497	2121
chrX	31772497	31772498	2121
chrX	31772498	31772499	2121
chrX	31772499	31772500	2121
chrX	31772500	31772501	2121
chrX	31772501	31772502	2121
chrX	31772502	31772503	2121
chrX	31772503	31772504	2121
chrX	31772504	31772505	2120
chrX	31772505	31772506	2121
chrX	31772506	31772507	2121
chrX	31772507	31772508	2121
chrX	31772508	31772509	2101
chrX	31772509	31772510	2121
chrX	31772510	31772511	2121
chrX	31772511	31772512	2121
chrX	31772512	31772513	2120
chrX	31772513	31772514	2121
chrX	31772514	31772515	2120
chrX	31772515	31772516	2121
chrX	31772516	31772517	2121
chrX	31772517	31772518	2121
chrX	31772518	31772519	2121
chrX	31772519	31772520	2121
chrX	31772520	31772521	2121
chrX	31772521	31772522	2121
chrX	31772522	31772523	2121
chrX	31772523	31772524	2121
chrX	31772524	31772525	2121
chrX	31772525	31772526	2121
chrX	31772526	31772527	2121
chrX	31772527	31772528	2121
chrX	31772528	31772529	2121
chrX	31772529	31772530	2121
chrX	31772530	31772531	2120
chrX	31772531	31772532	2121
chrX	31772532	31772533	2120
chrX	31772533	31772534	2121
chrX	31772534	31772535	2121
chrX	31772535	31772536	2121
chrX	31772536	31772537	2120
chrX	31772537	31772538	2120
chrX	31772538	31772539	2120
chrX	31772539	31772540	2121
chrX	31772540	31772541	2121
chrX	31772541	31772542	2121
chrX	31772542	31772543	2121
chrX	31772543	31772544	2120
chrX	31772544	31772545	2121
chrX	31772545	31772546	2121
chrX	31772546	31772547	2121
chrX	31772547	31772548	2120
chrX	31772548	31772549	2121
chrX	31772549	31772550	2121
chrX	31772550	31772551	2121
chrX	31772551	31772552	2121
chrX	31772552	31772553	2121
chrX	31772553	31772554	2121
chrX	31772554	31772555	2121
chrX	31772555	31772556	2120
chrX	31772556	31772557	2121
chrX	31772557	31772558	2110
chrX	31772558	31772559	2121
chrX	31772559	31772560	2121
chrX	31772560	31772561	2120
chrX	31772561	31772562	2120
chrX	31772562	31772563	2120
chrX	31772563	31772564	2120
chrX	31772564	31772565	2120
chrX	31772565	31772566	2111
chrX	31772566	31772567	2120
chrX	31772567	31772568	2120
chrX	31772568	31772569	2120
chrX	31772569	31772570	2120
chrX	31772570	31772571	2120
chrX	31772571	31772572	2120
chrX	31772572	31772573	2117
chrX	31772573	31772574	2122
chrX	31772574	31772575	2122
chrX	31772575	31772576	2122
chrX	31772576	31772577	2122
chrX	31772577	31772578	2122
chrX	31772578	31772579	2122
chrX	31772579	31772580	2122
chrX	31772580	31772581	2119
chrX	31772581	31772582	2122
chrX	31772582	31772583	2122
chrX	31772583	31772584	2121
chrX	31772584	31772585	2122
chrX	31772585	31772586	2122
chrX	31772586	31772587	2118
chrX	31772587	31772588	2122
chrX	31772588	31772589	2122
chrX	31772589	31772590	2120
chrX	31772590	31772591	2122
chrX	31772591	31772592	2122
chrX	31772592	31772593	2122
chrX	31772593	31772594	2122
chrX	31772594	31772595	2122
chrX	31772595	31772596	2122
chrX	31772596	31772597	2122
chrX	31772597	31772598	2122
chrX	31772598	31772599	2122
chrX	31772599	31772600	2121
chrX	31772600	31772601	2122
chrX	31772601	31772602	2122
chrX	31772602	31772603	2122
chrX	31772603	31772604	2122
chrX	31772604	31772605	2122
chrX	31772605	31772606	2122
chrX	31772606	31772607	2122
chrX	31772607	31772608	2122
chrX	31772608	31772609	2120
chrX	31772609	31772610	2122
chrX	31772610	31772611	2120
chrX	31772611	31772612	2122
chrX	31772612	31772613	2122
chrX	31772613	31772614	2120
chrX	31772614	31772615	2119
chrX	31772615	31772616	2122
chrX	31772616	31772617	2122
chrX	31772617	31772618	2122
chrX	31772618	31772619	2122
chrX	31772619	31772620	2122
chrX	31772620	31772621	2122
chrX	31772621	31772622	2122
chrX	31772622	31772623	2121
chrX	31772623	31772624	2119
chrX	31772624	31772625	2119
chrX	31772625	31772626	2122
chrX	31772626	31772627	2122
chrX	31772627	31772628	2122
chrX	31772628	31772629	2121
chrX	31772629	31772630	2122
chrX	31772630	31772631	2122
chrX	31772631	31772632	2122
chrX	31772632	31772633	2119
chrX	31772633	31772634	2122
chrX	31772634	31772635	2122
chrX	31772635	31772636	2122
chrX	31772636	31772637	2121
chrX	31772637	31772638	2122
chrX	31772638	31772639	2122
chrX	31772639	31772640	2120
chrX	31772640	31772641	2121
chrX	31772641	31772642	2122
chrX	31772642	31772643	2122
chrX	31772643	31772644	2122
chrX	31772644	31772645	2121
chrX	31772645	31772646	2121
chrX	31772646	31772647	2122
chrX	31772647	31772648	2122
chrX	31772648	31772649	2120
chrX	31772649	31772650	2122
chrX	31772650	31772651	2122
chrX	31772651	31772652	2122
chrX	31772652	31772653	2122
chrX	31772653	31772654	2119
chrX	31772654	31772655	2120
chrX	31772655	31772656	2120
chrX	31772656	31772657	2120
chrX	31772657	31772658	2121
chrX	31772658	31772659	2120
chrX	31772659	31772660	2122
chrX	31772660	31772661	2122
chrX	31772661	31772662	2122
chrX	31772662	31772663	2120
chrX	31772663	31772664	2122
chrX	31772664	31772665	2122
chrX	31772665	31772666	2119
chrX	31772666	31772667	2121
chrX	31772667	31772668	2121
chrX	31772668	31772669	2121
chrX	31772669	31772670	2122
chrX	31772670	31772671	2121
chrX	31772671	31772672	2122
chrX	31772672	31772673	2121
chrX	31772673	31772674	2121
chrX	31772674	31772675	2117
chrX	31772675	31772676	2122
chrX	31772676	31772677	2122
chrX	31772677	31772678	2117
chrX	31772678	31772679	2122
chrX	31772679	31772680	2116
chrX	31772680	31772681	2121
chrX	31772681	31772682	2122
chrX	31772682	31772683	2122
chrX	31772683	31772684	2108
chrX	31772684	31772685	2122
chrX	31772685	31772686	2122
chrX	31772686	31772687	2121
chrX	31772687	31772688	2119
chrX	31772688	31772689	2122
chrX	31772689	31772690	2121
chrX	31772690	31772691	2122
chrX	31772691	31772692	2119
chrX	31772692	31772693	2122
chrX	31772693	31772694	2117
chrX	31772694	31772695	2122
chrX	31772695	31772696	2120
chrX	31772696	31772697	2108
chrX	31772697	31772698	2120
chrX	31772698	31772699	2120
chrX	31772699	31772700	2120
chrX	31772700	31772701	2119
chrX	31772701	31772702	2122
chrX	31772702	31772703	2122
chrX	31772703	31772704	2121
chrX	31772704	31772705	2122
chrX	31772705	31772706	2117
chrX	31772706	31772707	2122
chrX	31772707	31772708	2122
chrX	31772708	31772709	2121
chrX	31772709	31772710	2122
chrX	31772710	31772711	2122
chrX	31772711	31772712	2122
chrX	31772712	31772713	2122
chrX	31772713	31772714	2122
chrX	31772714	31772715	2122
chrX	31772715	31772716	2122
chrX	31772716	31772717	2122
chrX	31772717	31772718	2122
chrX	31772718	31772719	2122
chrX	31772719	31772720	2122
chrX	31772720	31772721	2122
chrX	31772721	31772722	2120
chrX	31772722	31772723	2080
chrX	31772723	31772724	2122
chrX	31772724	31772725	2122
chrX	31772725	31772726	2119
chrX	31772726	31772727	2122
chrX	31772727	31772728	2116
chrX	31772728	31772729	2121
chrX	31772729	31772730	2119
chrX	31772730	31772731	2119
chrX	31772731	31772732	2120
chrX	31772732	31772733	2122
chrX	31772733	31772734	2120
chrX	31772734	31772735	2121
chrX	31772735	31772736	2121
chrX	31772736	31772737	2121
chrX	31772737	31772738	2122
chrX	31772738	31772739	2119
chrX	31772739	31772740	2122
chrX	31772740	31772741	2122
chrX	31772741	31772742	2121
chrX	31772742	31772743	2121
chrX	31772743	31772744	2121
chrX	31772744	31772745	2121
chrX	31772745	31772746	2121
chrX	31772746	31772747	2121
chrX	31772747	31772748	2122
chrX	31772748	31772749	2120
chrX	31772749	31772750	2122
chrX	31772750	31772751	2122
chrX	31772751	31772752	2121
chrX	31772752	31772753	2069
chrX	31772753	31772754	2122
chrX	31772754	31772755	2122
chrX	31772755	31772756	2122
chrX	31772756	31772757	2122
chrX	31772757	31772758	2120
chrX	31772758	31772759	2122
chrX	31772759	31772760	2121
chrX	31772760	31772761	2052
chrX	31772761	31772762	2122
chrX	31772762	31772763	2122
chrX	31772763	31772764	2122
chrX	31772764	31772765	2122
chrX	31772765	31772766	2122
chrX	31772766	31772767	2122
chrX	31772767	31772768	2122
chrX	31772768	31772769	2121
chrX	31772769	31772770	2122
chrX	31772770	31772771	2122
chrX	31772771	31772772	2120
chrX	31772772	31772773	2122
chrX	31772773	31772774	2122
chrX	31772774	31772775	2116
chrX	31772775	31772776	2122
chrX	31772776	31772777	2119
chrX	31772777	31772778	2122
chrX	31772778	31772779	2122
chrX	31772779	31772780	2120
chrX	31772780	31772781	1966
chrX	31772781	31772782	2119
chrX	31772782	31772783	2120
chrX	31772783	31772784	2120
chrX	31772784	31772785	2120
chrX	31772785	31772786	2120
chrX	31772786	31772787	2120
chrX	31772787	31772788	2110
chrX	31772788	31772789	2120
chrX	31772789	31772790	2120
chrX	31772790	31772791	2120
chrX	31772791	31772792	2120
chrX	31772792	31772793	2120
chrX	31772793	31772794	2119
chrX	31772794	31772795	2118
chrX	31772795	31772796	2120
chrX	31772796	31772797	2120
chrX	31772797	31772798	2119
chrX	31772798	31772799	2091
chrX	31772799	31772800	2120
chrX	31772800	31772801	2120
chrX	31772801	31772802	2120
chrX	31772802	31772803	2120
chrX	31772803	31772804	2108
chrX	31772804	31772805	2120
chrX	31772805	31772806	2120
chrX	31772806	31772807	2097
chrX	31772807	31772808	2120
chrX	31772808	31772809	2120
chrX	31772809	31772810	2120
chrX	31772810	31772811	2120
chrX	31772811	31772812	2117
chrX	31772812	31772813	2119
chrX	31772813	31772814	2119
chrX	31772814	31772815	2119
chrX	31772815	31772816	2118
chrX	31772816	31772817	2118
chrX	31772817	31772818	2116
chrX	31772818	31772819	2119
chrX	31772819	31772820	2119
chrX	31772820	31772821	2119
chrX	31772821	31772822	2119
chrX	31772822	31772823	2119
chrX	31772823	31772824	2119
chrX	31772824	31772825	2119
chrX	31772825	31772826	2119
chrX	31772826	31772827	2119
chrX	31772827	31772828	2119
chrX	31772828	31772829	2114
chrX	31772829	31772830	2119
chrX	31772830	31772831	2119
chrX	31772831	31772832	2119
chrX	31772832	31772833	2119
chrX	31772833	31772834	2118
chrX	31772834	31772835	2116
chrX	31772835	31772836	2118
chrX	31772836	31772837	2119
chrX	31772837	31772838	2118
chrX	31772838	31772839	2112
chrX	31772839	31772840	2119
chrX	31772840	31772841	2117
chrX	31772841	31772842	2117
chrX	31772842	31772843	2119
chrX	31772843	31772844	2119
chrX	31772844	31772845	2119
chrX	31772845	31772846	2119
chrX	31772846	31772847	2119
chrX	31772847	31772848	2118
chrX	31772848	31772849	2118
chrX	31772849	31772850	2117
chrX	31772850	31772851	2119
chrX	31772851	31772852	2118
chrX	31772852	31772853	2119
chrX	31772853	31772854	2119
chrX	31772854	31772855	2119
chrX	31772855	31772856	2119
chrX	31772856	31772857	2119
chrX	31772857	31772858	2119
chrX	31772858	31772859	2119
chrX	31772859	31772860	2117
chrX	31772860	31772861	2119
chrX	31772861	31772862	2119
chrX	31772862	31772863	2118
chrX	31772863	31772864	2118
chrX	31772864	31772865	2119
chrX	31772865	31772866	2119
chrX	31772866	31772867	2114
chrX	31772867	31772868	2119
chrX	31772868	31772869	2119
chrX	31772869	31772870	2119
chrX	31772870	31772871	2119
chrX	31772871	31772872	2119
chrX	31772872	31772873	2119
chrX	31772873	31772874	2118
chrX	31772874	31772875	2119
chrX	31772875	31772876	2119
chrX	31772876	31772877	2119
chrX	31772877	31772878	2119
chrX	31772878	31772879	2119
chrX	31772879	31772880	2118
chrX	31772880	31772881	2118
chrX	31772881	31772882	2119
chrX	31772882	31772883	2119
chrX	31772883	31772884	2119
chrX	31772884	31772885	2119
chrX	31772885	31772886	2119
chrX	31772886	31772887	2119
chrX	31772887	31772888	2119
chrX	31772888	31772889	2119
chrX	31772889	31772890	2119
chrX	31772890	31772891	2119
chrX	31772891	31772892	2119
chrX	31772892	31772893	2119
chrX	31772893	31772894	2119
chrX	31772894	31772895	2119
chrX	31772895	31772896	2119
chrX	31772896	31772897	2119
chrX	31772897	31772898	2119
chrX	31772898	31772899	2119
chrX	31772899	31772900	2119
chrX	31772900	31772901	2119
chrX	31772901	31772902	2118
chrX	31772902	31772903	2118
chrX	31772903	31772904	2119
chrX	31772904	31772905	2117
chrX	31772905	31772906	2119
chrX	31772906	31772907	2117
chrX	31772907	31772908	2119
chrX	31772908	31772909	2119
chrX	31772909	31772910	2119
chrX	31772910	31772911	2117
chrX	31772911	31772912	2119
chrX	31772912	31772913	2106
chrX	31772913	31772914	2119
chrX	31772914	31772915	2119
chrX	31772915	31772916	2119
chrX	31772916	31772917	2119
chrX	31772917	31772918	2116
chrX	31772918	31772919	2119
chrX	31772919	31772920	2119
chrX	31772920	31772921	2119
chrX	31772921	31772922	2119
chrX	31772922	31772923	2115
chrX	31772923	31772924	2119
chrX	31772924	31772925	2118
chrX	31772925	31772926	2118
chrX	31772926	31772927	2119
chrX	31772927	31772928	2119
chrX	31772928	31772929	2119
chrX	31772929	31772930	2119
chrX	31772930	31772931	2115
chrX	31772931	31772932	2119
chrX	31772932	31772933	2119
chrX	31772933	31772934	2115
chrX	31772934	31772935	2119
chrX	31772935	31772936	2119
chrX	31772936	31772937	2119
chrX	31772937	31772938	2116
chrX	31772938	31772939	2119
chrX	31772939	31772940	2118
chrX	31772940	31772941	2119
chrX	31772941	31772942	2118
chrX	31772942	31772943	2119
chrX	31772943	31772944	2119
chrX	31772944	31772945	2119
chrX	31772945	31772946	2119
chrX	31772946	31772947	2119
chrX	31772947	31772948	2119
chrX	31772948	31772949	2119
chrX	31772949	31772950	2113
chrX	31772950	31772951	2119
chrX	31772951	31772952	2119
chrX	31772952	31772953	2119
chrX	31772953	31772954	2119
chrX	31772954	31772955	2114
chrX	31772955	31772956	2119
chrX	31772956	31772957	2119
chrX	31772957	31772958	2119
chrX	31772958	31772959	2113
chrX	31772959	31772960	2119
chrX	31772960	31772961	2119
chrX	31772961	31772962	2119
chrX	31772962	31772963	2119
chrX	31772963	31772964	2119
chrX	31772964	31772965	2119
chrX	31772965	31772966	2118
chrX	31772966	31772967	2119
chrX	31772967	31772968	2115
chrX	31772968	31772969	2119
chrX	31772969	31772970	2119
chrX	31772970	31772971	2119
chrX	31772971	31772972	2118
chrX	31772972	31772973	2119
chrX	31772973	31772974	2119
chrX	31772974	31772975	2119
chrX	31772975	31772976	2114
chrX	31772976	31772977	2119
chrX	31772977	31772978	2119
chrX	31772978	31772979	2118
chrX	31772979	31772980	2119
chrX	31772980	31772981	2119
chrX	31772981	31772982	2119
chrX	31772982	31772983	2112
chrX	31772983	31772984	2118
chrX	31772984	31772985	2118
chrX	31772985	31772986	2115
chrX	31772986	31772987	2118
chrX	31772987	31772988	2117
chrX	31772988	31772989	2118
chrX	31772989	31772990	2118
chrX	31772990	31772991	2119
chrX	31772991	31772992	2116
chrX	31772992	31772993	2119
chrX	31772993	31772994	2113
chrX	31772994	31772995	2119
chrX	31772995	31772996	2118
chrX	31772996	31772997	2119
chrX	31772997	31772998	2111
chrX	31772998	31772999	2119
chrX	31772999	31773000	2119
chrX	31773000	31773001	2109
chrX	31773001	31773002	2119
chrX	31773002	31773003	2119
chrX	31773003	31773004	2119
chrX	31773004	31773005	2119
chrX	31773005	31773006	2119
chrX	31773006	31773007	2117
chrX	31773007	31773008	2119
chrX	31773008	31773009	2119
chrX	31773009	31773010	2118
chrX	31773010	31773011	2119
chrX	31773011	31773012	2119
chrX	31773012	31773013	2110
chrX	31773013	31773014	2119
chrX	31773014	31773015	2119
chrX	31773015	31773016	2119
chrX	31773016	31773017	2119
chrX	31773017	31773018	2119
chrX	31773018	31773019	2119
chrX	31773019	31773020	2119
chrX	31773020	31773021	2119
chrX	31773021	31773022	2110
chrX	31773022	31773023	2119
chrX	31773023	31773024	2119
chrX	31773024	31773025	2117
chrX	31773025	31773026	2119
chrX	31773026	31773027	2119
chrX	31773027	31773028	2119
chrX	31773028	31773029	2097
chrX	31773029	31773030	2119
chrX	31773030	31773031	2119
chrX	31773031	31773032	2119
chrX	31773032	31773033	2119
chrX	31773033	31773034	2115
chrX	31773034	31773035	2119
chrX	31773035	31773036	2115
chrX	31773036	31773037	2119
chrX	31773037	31773038	2119
chrX	31773038	31773039	2119
chrX	31773039	31773040	2119
chrX	31773040	31773041	2117
chrX	31773041	31773042	2119
chrX	31773042	31773043	2115
chrX	31773043	31773044	2119
chrX	31773044	31773045	2119
chrX	31773045	31773046	2119
chrX	31773046	31773047	2118
chrX	31773047	31773048	2119
chrX	31773048	31773049	2119
chrX	31773049	31773050	2119
chrX	31773050	31773051	2116
chrX	31773051	31773052	2119
chrX	31773052	31773053	2119
chrX	31773053	31773054	2103
chrX	31773054	31773055	2119
chrX	31773055	31773056	2119
chrX	31773056	31773057	2119
chrX	31773057	31773058	2081
chrX	31773058	31773059	2119
chrX	31773059	31773060	2119
chrX	31773060	31773061	2119
chrX	31773061	31773062	2119
chrX	31773062	31773063	2119
chrX	31773063	31773064	2110
chrX	31773064	31773065	2119
chrX	31773065	31773066	2119
chrX	31773066	31773067	2119
chrX	31773067	31773068	2112
chrX	31773068	31773069	2119
chrX	31773069	31773070	2119
chrX	31773070	31773071	2119
chrX	31773071	31773072	2119
chrX	31773072	31773073	2109
chrX	31773073	31773074	2119
chrX	31773074	31773075	2119
chrX	31773075	31773076	2119
chrX	31773076	31773077	2115
chrX	31773077	31773078	2119
chrX	31773078	31773079	2119
chrX	31773079	31773080	2119
chrX	31773080	31773081	2119
chrX	31773081	31773082	2119
chrX	31773082	31773083	2118
chrX	31773083	31773084	2119
chrX	31773084	31773085	2119
chrX	31773085	31773086	2119
chrX	31773086	31773087	2119
chrX	31773087	31773088	2119
chrX	31773088	31773089	2119
chrX	31773089	31773090	2119
chrX	31773090	31773091	2119
chrX	31773091	31773092	2119
chrX	31773092	31773093	2118
chrX	31773093	31773094	2119
chrX	31773094	31773095	2116
chrX	31773095	31773096	2119
chrX	31773096	31773097	2119
chrX	31773097	31773098	2115
chrX	31773098	31773099	2118
chrX	31773099	31773100	2118
chrX	31773100	31773101	2045
chrX	31773101	31773102	2119
chrX	31773102	31773103	2119
chrX	31773103	31773104	2119
chrX	31773104	31773105	2119
chrX	31773105	31773106	2119
chrX	31773106	31773107	2119
chrX	31773107	31773108	2078
chrX	31773108	31773109	2119
chrX	31773109	31773110	2119
chrX	31773110	31773111	2119
chrX	31773111	31773112	2118
chrX	31773112	31773113	2119
chrX	31773113	31773114	2119
chrX	31773114	31773115	2119
chrX	31773115	31773116	2119
chrX	31773116	31773117	2119
chrX	31773117	31773118	2119
chrX	31773118	31773119	2119
chrX	31773119	31773120	2108
chrX	31773120	31773121	2119
chrX	31773121	31773122	2119
chrX	31773122	31773123	2117
chrX	31773123	31773124	2119
chrX	31773124	31773125	2119
chrX	31773125	31773126	2119
chrX	31773126	31773127	2119
chrX	31773127	31773128	2119
chrX	31773128	31773129	2119
chrX	31773129	31773130	2112
chrX	31773130	31773131	2119
chrX	31773131	31773132	2119
chrX	31773132	31773133	2118
chrX	31773133	31773134	2119
chrX	31773134	31773135	2117
chrX	31773135	31773136	2119
chrX	31773136	31773137	2111
chrX	31773137	31773138	2119
chrX	31773138	31773139	2119
chrX	31773139	31773140	2119
chrX	31773140	31773141	2119
chrX	31773141	31773142	2119
chrX	31773142	31773143	2119
chrX	31773143	31773144	2119
chrX	31773144	31773145	2119
chrX	31773145	31773146	2119
chrX	31773146	31773147	2119
chrX	31773147	31773148	2111
chrX	31773148	31773149	2119
chrX	31773149	31773150	2119
chrX	31773150	31773151	2119
chrX	31773151	31773152	2118
chrX	31773152	31773153	2119
chrX	31773153	31773154	2096
chrX	31773154	31773155	2119
chrX	31773155	31773156	2119
chrX	31773156	31773157	2119
chrX	31773157	31773158	2109
chrX	31773158	31773159	2119
chrX	31773159	31773160	2119
chrX	31773160	31773161	2119
chrX	31773161	31773162	2119
chrX	31773162	31773163	2105
chrX	31773163	31773164	2119
chrX	31773164	31773165	2119
chrX	31773165	31773166	2119
chrX	31773166	31773167	2119
chrX	31773167	31773168	2118
chrX	31773168	31773169	2116
chrX	31773169	31773170	2119
chrX	31773170	31773171	2119
chrX	31773171	31773172	2107
chrX	31773172	31773173	2119
chrX	31773173	31773174	2119
chrX	31773174	31773175	2119
chrX	31773175	31773176	2119
chrX	31773176	31773177	2118
chrX	31773177	31773178	2119
chrX	31773178	31773179	2117
chrX	31773179	31773180	2119
chrX	31773180	31773181	2119
chrX	31773181	31773182	2119
chrX	31773182	31773183	2116
chrX	31773183	31773184	2119
chrX	31773184	31773185	2119
chrX	31773185	31773186	2119
chrX	31773186	31773187	2119
chrX	31773187	31773188	2075
chrX	31773188	31773189	2119
chrX	31773189	31773190	2119
chrX	31773190	31773191	2119
chrX	31773191	31773192	2119
chrX	31773192	31773193	2119
chrX	31773193	31773194	2119
chrX	31773194	31773195	2094
chrX	31773195	31773196	2119
chrX	31773196	31773197	2119
chrX	31773197	31773198	2117
chrX	31773198	31773199	2119
chrX	31773199	31773200	2119
chrX	31773200	31773201	2119
chrX	31773201	31773202	2119
chrX	31773202	31773203	2119
chrX	31773203	31773204	2119
chrX	31773204	31773205	2116
chrX	31773205	31773206	2119
chrX	31773206	31773207	2119
chrX	31773207	31773208	2118
chrX	31773208	31773209	2119
chrX	31773209	31773210	2115
chrX	31773210	31773211	2119
chrX	31773211	31773212	2118
chrX	31773212	31773213	2119
chrX	31773213	31773214	2117
chrX	31773214	31773215	2119
chrX	31773215	31773216	2119
chrX	31773216	31773217	2119
chrX	31773217	31773218	2115
chrX	31773218	31773219	2119
chrX	31773219	31773220	2119
chrX	31773220	31773221	2071
chrX	31773221	31773222	2118
chrX	31773222	31773223	2119
chrX	31773223	31773224	2119
chrX	31773224	31773225	2119
chrX	31773225	31773226	2119
chrX	31773226	31773227	2114
chrX	31773227	31773228	2119
chrX	31773228	31773229	2118
chrX	31773229	31773230	2119
chrX	31773230	31773231	2119
chrX	31773231	31773232	2119
chrX	31773232	31773233	2119
chrX	31773233	31773234	2118
chrX	31773234	31773235	2119
chrX	31773235	31773236	2119
chrX	31773236	31773237	2119
chrX	31773237	31773238	2119
chrX	31773238	31773239	2103
chrX	31773239	31773240	2119
chrX	31773240	31773241	2119
chrX	31773241	31773242	2119
chrX	31773242	31773243	2119
chrX	31773243	31773244	2117
chrX	31773244	31773245	2089
chrX	31773245	31773246	2119
chrX	31773246	31773247	2119
chrX	31773247	31773248	2119
chrX	31773248	31773249	2119
chrX	31773249	31773250	2113
chrX	31773250	31773251	2113
chrX	31773251	31773252	2119
chrX	31773252	31773253	2118
chrX	31773253	31773254	2119
chrX	31773254	31773255	2119
chrX	31773255	31773256	2119
chrX	31773256	31773257	2119
chrX	31773257	31773258	2117
chrX	31773258	31773259	2117
chrX	31773259	31773260	2119
chrX	31773260	31773261	2120
chrX	31773261	31773262	2111
chrX	31773262	31773263	2120
chrX	31773263	31773264	2120
chrX	31773264	31773265	2120
chrX	31773265	31773266	2119
chrX	31773266	31773267	2120
chrX	31773267	31773268	2120
chrX	31773268	31773269	2120
chrX	31773269	31773270	2119
chrX	31773270	31773271	2120
chrX	31773271	31773272	2120
chrX	31773272	31773273	2120
chrX	31773273	31773274	2120
chrX	31773274	31773275	2118
chrX	31773275	31773276	2120
chrX	31773276	31773277	2120
chrX	31773277	31773278	2108
chrX	31773278	31773279	2120
chrX	31773279	31773280	2120
chrX	31773280	31773281	2118
chrX	31773281	31773282	2120
chrX	31773282	31773283	2119
chrX	31773283	31773284	2120
chrX	31773284	31773285	2119
chrX	31773285	31773286	2113
chrX	31773286	31773287	2120
chrX	31773287	31773288	2120
chrX	31773288	31773289	2120
chrX	31773289	31773290	2120
chrX	31773290	31773291	2120
chrX	31773291	31773292	2120
chrX	31773292	31773293	2119
chrX	31773293	31773294	2119
chrX	31773294	31773295	2120
chrX	31773295	31773296	2120
chrX	31773296	31773297	2120
chrX	31773297	31773298	2120
chrX	31773298	31773299	2120
chrX	31773299	31773300	2119
chrX	31773300	31773301	2120
chrX	31773301	31773302	2120
chrX	31773302	31773303	2120
chrX	31773303	31773304	2120
chrX	31773304	31773305	2120
chrX	31773305	31773306	2120
chrX	31773306	31773307	2120
chrX	31773307	31773308	2116
chrX	31773308	31773309	2120
chrX	31773309	31773310	2120
chrX	31773310	31773311	2120
chrX	31773311	31773312	2119
chrX	31773312	31773313	2120
chrX	31773313	31773314	2120
chrX	31773314	31773315	2120
chrX	31773315	31773316	2120
chrX	31773316	31773317	2120
chrX	31773317	31773318	2120
chrX	31773318	31773319	2120
chrX	31773319	31773320	2120
chrX	31773320	31773321	2120
chrX	31773321	31773322	2120
chrX	31773322	31773323	2119
chrX	31773323	31773324	2120
chrX	31773324	31773325	2120
chrX	31773325	31773326	2120
chrX	31773326	31773327	2099
chrX	31773327	31773328	2120
chrX	31773328	31773329	2120
chrX	31773329	31773330	2120
chrX	31773330	31773331	2120
chrX	31773331	31773332	2116
chrX	31773332	31773333	2120
chrX	31773333	31773334	2109
chrX	31773334	31773335	2120
chrX	31773335	31773336	2120
chrX	31773336	31773337	2120
chrX	31773337	31773338	2117
chrX	31773338	31773339	2120
chrX	31773339	31773340	2120
chrX	31773340	31773341	2117
chrX	31773341	31773342	2120
chrX	31773342	31773343	2120
chrX	31773343	31773344	2120
chrX	31773344	31773345	2120
chrX	31773345	31773346	2120
chrX	31773346	31773347	2120
chrX	31773347	31773348	2120
chrX	31773348	31773349	2120
chrX	31773349	31773350	2120
chrX	31773350	31773351	2120
chrX	31773351	31773352	2120
chrX	31773352	31773353	2120
chrX	31773353	31773354	2120
chrX	31773354	31773355	2076
chrX	31773355	31773356	2120
chrX	31773356	31773357	2120
chrX	31773357	31773358	2120
chrX	31773358	31773359	2120
chrX	31773359	31773360	2119
chrX	31773360	31773361	2120
chrX	31773361	31773362	2120
chrX	31773362	31773363	2120
chrX	31773363	31773364	2120
chrX	31773364	31773365	2120
chrX	31773365	31773366	2120
chrX	31773366	31773367	2114
chrX	31773367	31773368	2120
chrX	31773368	31773369	2120
chrX	31773369	31773370	2120
chrX	31773370	31773371	2120
chrX	31773371	31773372	2120
chrX	31773372	31773373	2118
chrX	31773373	31773374	2120
chrX	31773374	31773375	2093
chrX	31773375	31773376	2120
chrX	31773376	31773377	2120
chrX	31773377	31773378	2120
chrX	31773378	31773379	2120
chrX	31773379	31773380	2120
chrX	31773380	31773381	2120
chrX	31773381	31773382	2119
chrX	31773382	31773383	2119
chrX	31773383	31773384	2116
chrX	31773384	31773385	2120
chrX	31773385	31773386	2119
chrX	31773386	31773387	2120
chrX	31773387	31773388	2115
chrX	31773388	31773389	2120
chrX	31773389	31773390	2120
chrX	31773390	31773391	2119
chrX	31773391	31773392	2117
chrX	31773392	31773393	2120
chrX	31773393	31773394	2120
chrX	31773394	31773395	2120
chrX	31773395	31773396	2120
chrX	31773396	31773397	2116
chrX	31773397	31773398	2120
chrX	31773398	31773399	2120
chrX	31773399	31773400	2120
[truncated: 3,142 more rows]
