# Supplementary material for: T4 DNA polymerase prevents deleterious on-target DNA damage and enhances precise CRISPR editing
Source: EMBO J. 2024 Jul 22;43(17):3733–51. doi: 10.1038/s44318-024-00158-6 (PMC11377749; doi:10.1038/s44318-024-00158-6)
Supplement: Supplementary file 6 — Source data Fig. 4 [file 44318_2024_158_MOESM6_ESM.zip › SD figure 4/4D/lima.bc1007-CasPlus-V1.sorted.depth.bedgraph]

chrX	31676502	31676503	0
chrX	31676503	31676504	0
chrX	31676504	31676505	0
chrX	31676505	31676506	0
chrX	31676506	31676507	0
chrX	31676507	31676508	0
chrX	31676508	31676509	0
chrX	31676509	31676510	0
chrX	31676510	31676511	0
chrX	31676511	31676512	0
chrX	31676512	31676513	0
chrX	31676513	31676514	0
chrX	31676514	31676515	0
chrX	31676515	31676516	0
chrX	31676516	31676517	0
chrX	31676517	31676518	0
chrX	31676518	31676519	0
chrX	31676519	31676520	0
chrX	31676520	31676521	0
chrX	31676521	31676522	0
chrX	31676522	31676523	0
chrX	31676523	31676524	0
chrX	31676524	31676525	0
chrX	31676525	31676526	0
chrX	31676526	31676527	0
chrX	31676527	31676528	0
chrX	31676528	31676529	0
chrX	31676529	31676530	0
chrX	31676530	31676531	0
chrX	31676531	31676532	0
chrX	31676532	31676533	0
chrX	31676533	31676534	0
chrX	31676534	31676535	0
chrX	31676535	31676536	0
chrX	31676536	31676537	0
chrX	31676537	31676538	0
chrX	31676538	31676539	0
chrX	31676539	31676540	0
chrX	31676540	31676541	0
chrX	31676541	31676542	0
chrX	31676542	31676543	0
chrX	31676543	31676544	0
chrX	31676544	31676545	0
chrX	31676545	31676546	0
chrX	31676546	31676547	0
chrX	31676547	31676548	0
chrX	31676548	31676549	0
chrX	31676549	31676550	0
chrX	31676550	31676551	0
chrX	31676551	31676552	0
chrX	31676552	31676553	0
chrX	31676553	31676554	0
chrX	31676554	31676555	0
chrX	31676555	31676556	0
chrX	31676556	31676557	0
chrX	31676557	31676558	0
chrX	31676558	31676559	0
chrX	31676559	31676560	0
chrX	31676560	31676561	0
chrX	31676561	31676562	0
chrX	31676562	31676563	0
chrX	31676563	31676564	0
chrX	31676564	31676565	0
chrX	31676565	31676566	0
chrX	31676566	31676567	0
chrX	31676567	31676568	0
chrX	31676568	31676569	0
chrX	31676569	31676570	0
chrX	31676570	31676571	0
chrX	31676571	31676572	0
chrX	31676572	31676573	0
chrX	31676573	31676574	0
chrX	31676574	31676575	0
chrX	31676575	31676576	0
chrX	31676576	31676577	0
chrX	31676577	31676578	0
chrX	31676578	31676579	0
chrX	31676579	31676580	0
chrX	31676580	31676581	0
chrX	31676581	31676582	0
chrX	31676582	31676583	0
chrX	31676583	31676584	0
chrX	31676584	31676585	0
chrX	31676585	31676586	0
chrX	31676586	31676587	0
chrX	31676587	31676588	0
chrX	31676588	31676589	0
chrX	31676589	31676590	0
chrX	31676590	31676591	0
chrX	31676591	31676592	0
chrX	31676592	31676593	0
chrX	31676593	31676594	0
chrX	31676594	31676595	0
chrX	31676595	31676596	0
chrX	31676596	31676597	0
chrX	31676597	31676598	0
chrX	31676598	31676599	0
chrX	31676599	31676600	0
chrX	31676600	31676601	0
chrX	31676601	31676602	0
chrX	31676602	31676603	0
chrX	31676603	31676604	0
chrX	31676604	31676605	0
chrX	31676605	31676606	0
chrX	31676606	31676607	0
chrX	31676607	31676608	0
chrX	31676608	31676609	0
chrX	31676609	31676610	0
chrX	31676610	31676611	0
chrX	31676611	31676612	0
chrX	31676612	31676613	0
chrX	31676613	31676614	0
chrX	31676614	31676615	0
chrX	31676615	31676616	0
chrX	31676616	31676617	0
chrX	31676617	31676618	0
chrX	31676618	31676619	0
chrX	31676619	31676620	0
chrX	31676620	31676621	0
chrX	31676621	31676622	0
chrX	31676622	31676623	0
chrX	31676623	31676624	0
chrX	31676624	31676625	0
chrX	31676625	31676626	0
chrX	31676626	31676627	0
chrX	31676627	31676628	0
chrX	31676628	31676629	0
chrX	31676629	31676630	0
chrX	31676630	31676631	0
chrX	31676631	31676632	0
chrX	31676632	31676633	0
chrX	31676633	31676634	0
chrX	31676634	31676635	0
chrX	31676635	31676636	0
chrX	31676636	31676637	0
chrX	31676637	31676638	0
chrX	31676638	31676639	0
chrX	31676639	31676640	0
chrX	31676640	31676641	0
chrX	31676641	31676642	0
chrX	31676642	31676643	0
chrX	31676643	31676644	0
chrX	31676644	31676645	0
chrX	31676645	31676646	0
chrX	31676646	31676647	0
chrX	31676647	31676648	0
chrX	31676648	31676649	0
chrX	31676649	31676650	0
chrX	31676650	31676651	0
chrX	31676651	31676652	0
chrX	31676652	31676653	0
chrX	31676653	31676654	0
chrX	31676654	31676655	0
chrX	31676655	31676656	0
chrX	31676656	31676657	0
chrX	31676657	31676658	0
chrX	31676658	31676659	0
chrX	31676659	31676660	0
chrX	31676660	31676661	0
chrX	31676661	31676662	0
chrX	31676662	31676663	0
chrX	31676663	31676664	0
chrX	31676664	31676665	0
chrX	31676665	31676666	0
chrX	31676666	31676667	0
chrX	31676667	31676668	0
chrX	31676668	31676669	0
chrX	31676669	31676670	0
chrX	31676670	31676671	0
chrX	31676671	31676672	0
chrX	31676672	31676673	0
chrX	31676673	31676674	0
chrX	31676674	31676675	0
chrX	31676675	31676676	0
chrX	31676676	31676677	0
chrX	31676677	31676678	0
chrX	31676678	31676679	0
chrX	31676679	31676680	0
chrX	31676680	31676681	0
chrX	31676681	31676682	0
chrX	31676682	31676683	0
chrX	31676683	31676684	0
chrX	31676684	31676685	0
chrX	31676685	31676686	0
chrX	31676686	31676687	0
chrX	31676687	31676688	0
chrX	31676688	31676689	0
chrX	31676689	31676690	0
chrX	31676690	31676691	0
chrX	31676691	31676692	0
chrX	31676692	31676693	0
chrX	31676693	31676694	0
chrX	31676694	31676695	0
chrX	31676695	31676696	0
chrX	31676696	31676697	0
chrX	31676697	31676698	0
chrX	31676698	31676699	0
chrX	31676699	31676700	0
chrX	31676700	31676701	0
chrX	31676701	31676702	0
chrX	31676702	31676703	0
chrX	31676703	31676704	0
chrX	31676704	31676705	0
chrX	31676705	31676706	0
chrX	31676706	31676707	0
chrX	31676707	31676708	0
chrX	31676708	31676709	0
chrX	31676709	31676710	0
chrX	31676710	31676711	0
chrX	31676711	31676712	0
chrX	31676712	31676713	0
chrX	31676713	31676714	0
chrX	31676714	31676715	0
chrX	31676715	31676716	0
chrX	31676716	31676717	0
chrX	31676717	31676718	0
chrX	31676718	31676719	0
chrX	31676719	31676720	0
chrX	31676720	31676721	0
chrX	31676721	31676722	0
chrX	31676722	31676723	0
chrX	31676723	31676724	0
chrX	31676724	31676725	0
chrX	31676725	31676726	0
chrX	31676726	31676727	0
chrX	31676727	31676728	0
chrX	31676728	31676729	0
chrX	31676729	31676730	0
chrX	31676730	31676731	0
chrX	31676731	31676732	0
chrX	31676732	31676733	0
chrX	31676733	31676734	0
chrX	31676734	31676735	0
chrX	31676735	31676736	0
chrX	31676736	31676737	0
chrX	31676737	31676738	0
chrX	31676738	31676739	0
chrX	31676739	31676740	0
chrX	31676740	31676741	0
chrX	31676741	31676742	0
chrX	31676742	31676743	0
chrX	31676743	31676744	0
chrX	31676744	31676745	0
chrX	31676745	31676746	0
chrX	31676746	31676747	0
chrX	31676747	31676748	0
chrX	31676748	31676749	0
chrX	31676749	31676750	0
chrX	31676750	31676751	0
chrX	31676751	31676752	0
chrX	31676752	31676753	0
chrX	31676753	31676754	0
chrX	31676754	31676755	0
chrX	31676755	31676756	0
chrX	31676756	31676757	0
chrX	31676757	31676758	0
chrX	31676758	31676759	0
chrX	31676759	31676760	0
chrX	31676760	31676761	0
chrX	31676761	31676762	0
chrX	31676762	31676763	0
chrX	31676763	31676764	0
chrX	31676764	31676765	0
chrX	31676765	31676766	0
chrX	31676766	31676767	0
chrX	31676767	31676768	0
chrX	31676768	31676769	0
chrX	31676769	31676770	0
chrX	31676770	31676771	0
chrX	31676771	31676772	0
chrX	31676772	31676773	0
chrX	31676773	31676774	0
chrX	31676774	31676775	0
chrX	31676775	31676776	0
chrX	31676776	31676777	0
chrX	31676777	31676778	0
chrX	31676778	31676779	0
chrX	31676779	31676780	0
chrX	31676780	31676781	0
chrX	31676781	31676782	0
chrX	31676782	31676783	0
chrX	31676783	31676784	0
chrX	31676784	31676785	0
chrX	31676785	31676786	0
chrX	31676786	31676787	0
chrX	31676787	31676788	0
chrX	31676788	31676789	0
chrX	31676789	31676790	0
chrX	31676790	31676791	0
chrX	31676791	31676792	0
chrX	31676792	31676793	0
chrX	31676793	31676794	0
chrX	31676794	31676795	0
chrX	31676795	31676796	0
chrX	31676796	31676797	0
chrX	31676797	31676798	0
chrX	31676798	31676799	0
chrX	31676799	31676800	0
chrX	31676800	31676801	0
chrX	31676801	31676802	0
chrX	31676802	31676803	0
chrX	31676803	31676804	0
chrX	31676804	31676805	0
chrX	31676805	31676806	0
chrX	31676806	31676807	0
chrX	31676807	31676808	0
chrX	31676808	31676809	0
chrX	31676809	31676810	0
chrX	31676810	31676811	0
chrX	31676811	31676812	0
chrX	31676812	31676813	0
chrX	31676813	31676814	0
chrX	31676814	31676815	0
chrX	31676815	31676816	0
chrX	31676816	31676817	0
chrX	31676817	31676818	0
chrX	31676818	31676819	0
chrX	31676819	31676820	0
chrX	31676820	31676821	0
chrX	31676821	31676822	0
chrX	31676822	31676823	0
chrX	31676823	31676824	0
chrX	31676824	31676825	0
chrX	31676825	31676826	0
chrX	31676826	31676827	0
chrX	31676827	31676828	0
chrX	31676828	31676829	0
chrX	31676829	31676830	0
chrX	31676830	31676831	0
chrX	31676831	31676832	0
chrX	31676832	31676833	0
chrX	31676833	31676834	0
chrX	31676834	31676835	0
chrX	31676835	31676836	0
chrX	31676836	31676837	0
chrX	31676837	31676838	0
chrX	31676838	31676839	0
chrX	31676839	31676840	0
chrX	31676840	31676841	0
chrX	31676841	31676842	0
chrX	31676842	31676843	0
chrX	31676843	31676844	0
chrX	31676844	31676845	0
chrX	31676845	31676846	0
chrX	31676846	31676847	0
chrX	31676847	31676848	0
chrX	31676848	31676849	0
chrX	31676849	31676850	0
chrX	31676850	31676851	0
chrX	31676851	31676852	0
chrX	31676852	31676853	0
chrX	31676853	31676854	0
chrX	31676854	31676855	0
chrX	31676855	31676856	0
chrX	31676856	31676857	0
chrX	31676857	31676858	0
chrX	31676858	31676859	0
chrX	31676859	31676860	0
chrX	31676860	31676861	0
chrX	31676861	31676862	0
chrX	31676862	31676863	0
chrX	31676863	31676864	0
chrX	31676864	31676865	0
chrX	31676865	31676866	0
chrX	31676866	31676867	0
chrX	31676867	31676868	0
chrX	31676868	31676869	0
chrX	31676869	31676870	0
chrX	31676870	31676871	0
chrX	31676871	31676872	0
chrX	31676872	31676873	0
chrX	31676873	31676874	0
chrX	31676874	31676875	1
chrX	31676875	31676876	1463
chrX	31676876	31676877	1463
chrX	31676877	31676878	1463
chrX	31676878	31676879	1463
chrX	31676879	31676880	1463
chrX	31676880	31676881	1462
chrX	31676881	31676882	1463
chrX	31676882	31676883	1463
chrX	31676883	31676884	1461
chrX	31676884	31676885	1463
chrX	31676885	31676886	1463
chrX	31676886	31676887	1461
chrX	31676887	31676888	4
chrX	31676888	31676889	3
chrX	31676889	31676890	1453
chrX	31676890	31676891	1463
chrX	31676891	31676892	1504
chrX	31676892	31676893	1512
chrX	31676893	31676894	1512
chrX	31676894	31676895	1513
chrX	31676895	31676896	1513
chrX	31676896	31676897	1510
chrX	31676897	31676898	1513
chrX	31676898	31676899	1514
chrX	31676899	31676900	1516
chrX	31676900	31676901	1517
chrX	31676901	31676902	1486
chrX	31676902	31676903	1517
chrX	31676903	31676904	1518
chrX	31676904	31676905	1518
chrX	31676905	31676906	1518
chrX	31676906	31676907	1517
chrX	31676907	31676908	1515
chrX	31676908	31676909	1517
chrX	31676909	31676910	1517
chrX	31676910	31676911	1518
chrX	31676911	31676912	1518
chrX	31676912	31676913	1518
chrX	31676913	31676914	1518
chrX	31676914	31676915	1510
chrX	31676915	31676916	1519
chrX	31676916	31676917	1519
chrX	31676917	31676918	1516
chrX	31676918	31676919	1519
chrX	31676919	31676920	1517
chrX	31676920	31676921	1519
chrX	31676921	31676922	1519
chrX	31676922	31676923	1519
chrX	31676923	31676924	1519
chrX	31676924	31676925	1519
chrX	31676925	31676926	1519
chrX	31676926	31676927	1519
chrX	31676927	31676928	1519
chrX	31676928	31676929	1519
chrX	31676929	31676930	1519
chrX	31676930	31676931	1519
chrX	31676931	31676932	1519
chrX	31676932	31676933	1519
chrX	31676933	31676934	1519
chrX	31676934	31676935	1519
chrX	31676935	31676936	1519
chrX	31676936	31676937	1519
chrX	31676937	31676938	1519
chrX	31676938	31676939	1519
chrX	31676939	31676940	1519
chrX	31676940	31676941	1519
chrX	31676941	31676942	1519
chrX	31676942	31676943	1517
chrX	31676943	31676944	1519
chrX	31676944	31676945	1519
chrX	31676945	31676946	1519
chrX	31676946	31676947	1519
chrX	31676947	31676948	1519
chrX	31676948	31676949	1519
chrX	31676949	31676950	1519
chrX	31676950	31676951	1519
chrX	31676951	31676952	1519
chrX	31676952	31676953	1519
chrX	31676953	31676954	1519
chrX	31676954	31676955	1519
chrX	31676955	31676956	1519
chrX	31676956	31676957	1519
chrX	31676957	31676958	1519
chrX	31676958	31676959	1519
chrX	31676959	31676960	1519
chrX	31676960	31676961	1519
chrX	31676961	31676962	1519
chrX	31676962	31676963	1519
chrX	31676963	31676964	1519
chrX	31676964	31676965	1518
chrX	31676965	31676966	1519
chrX	31676966	31676967	1519
chrX	31676967	31676968	1519
chrX	31676968	31676969	1519
chrX	31676969	31676970	1519
chrX	31676970	31676971	1519
chrX	31676971	31676972	1518
chrX	31676972	31676973	1519
chrX	31676973	31676974	1516
chrX	31676974	31676975	1519
chrX	31676975	31676976	1519
chrX	31676976	31676977	1515
chrX	31676977	31676978	1519
chrX	31676978	31676979	1519
chrX	31676979	31676980	1519
chrX	31676980	31676981	1518
chrX	31676981	31676982	1501
chrX	31676982	31676983	1510
chrX	31676983	31676984	1510
chrX	31676984	31676985	1510
chrX	31676985	31676986	1510
chrX	31676986	31676987	1510
chrX	31676987	31676988	1510
chrX	31676988	31676989	1510
chrX	31676989	31676990	1510
chrX	31676990	31676991	1510
chrX	31676991	31676992	1510
chrX	31676992	31676993	1510
chrX	31676993	31676994	1510
chrX	31676994	31676995	1500
chrX	31676995	31676996	1510
chrX	31676996	31676997	1510
chrX	31676997	31676998	1510
chrX	31676998	31676999	1431
chrX	31676999	31677000	1510
chrX	31677000	31677001	1510
chrX	31677001	31677002	1510
chrX	31677002	31677003	1510
chrX	31677003	31677004	1510
chrX	31677004	31677005	1510
chrX	31677005	31677006	1510
chrX	31677006	31677007	1510
chrX	31677007	31677008	1510
chrX	31677008	31677009	1509
chrX	31677009	31677010	1510
chrX	31677010	31677011	1510
chrX	31677011	31677012	1510
chrX	31677012	31677013	1509
chrX	31677013	31677014	1510
chrX	31677014	31677015	1510
chrX	31677015	31677016	1510
chrX	31677016	31677017	1510
chrX	31677017	31677018	1510
chrX	31677018	31677019	1510
chrX	31677019	31677020	1510
chrX	31677020	31677021	1510
chrX	31677021	31677022	1510
chrX	31677022	31677023	1510
chrX	31677023	31677024	1509
chrX	31677024	31677025	1507
chrX	31677025	31677026	1510
chrX	31677026	31677027	1510
chrX	31677027	31677028	1510
chrX	31677028	31677029	1510
chrX	31677029	31677030	1510
chrX	31677030	31677031	1510
chrX	31677031	31677032	1509
chrX	31677032	31677033	1510
chrX	31677033	31677034	1510
chrX	31677034	31677035	1489
chrX	31677035	31677036	1510
chrX	31677036	31677037	1510
chrX	31677037	31677038	1510
chrX	31677038	31677039	1510
chrX	31677039	31677040	1510
chrX	31677040	31677041	1510
chrX	31677041	31677042	1510
chrX	31677042	31677043	1509
chrX	31677043	31677044	1510
chrX	31677044	31677045	1510
chrX	31677045	31677046	1510
chrX	31677046	31677047	1510
chrX	31677047	31677048	1510
chrX	31677048	31677049	1502
chrX	31677049	31677050	1510
chrX	31677050	31677051	1510
chrX	31677051	31677052	1510
chrX	31677052	31677053	1510
chrX	31677053	31677054	1510
chrX	31677054	31677055	1510
chrX	31677055	31677056	1509
chrX	31677056	31677057	1510
chrX	31677057	31677058	1510
chrX	31677058	31677059	1508
chrX	31677059	31677060	1510
chrX	31677060	31677061	1507
chrX	31677061	31677062	1509
chrX	31677062	31677063	1496
chrX	31677063	31677064	1510
chrX	31677064	31677065	1510
chrX	31677065	31677066	1510
chrX	31677066	31677067	1510
chrX	31677067	31677068	1510
chrX	31677068	31677069	414
chrX	31677069	31677070	1167
chrX	31677070	31677071	1468
chrX	31677071	31677072	1507
chrX	31677072	31677073	1510
chrX	31677073	31677074	1510
chrX	31677074	31677075	1510
chrX	31677075	31677076	1510
chrX	31677076	31677077	1510
chrX	31677077	31677078	1510
chrX	31677078	31677079	1510
chrX	31677079	31677080	1509
chrX	31677080	31677081	1509
chrX	31677081	31677082	1510
chrX	31677082	31677083	1498
chrX	31677083	31677084	1510
chrX	31677084	31677085	1510
chrX	31677085	31677086	1509
chrX	31677086	31677087	1481
chrX	31677087	31677088	1510
chrX	31677088	31677089	1510
chrX	31677089	31677090	1510
chrX	31677090	31677091	1510
chrX	31677091	31677092	1504
chrX	31677092	31677093	1510
chrX	31677093	31677094	1510
chrX	31677094	31677095	1510
chrX	31677095	31677096	1509
chrX	31677096	31677097	1510
chrX	31677097	31677098	1504
chrX	31677098	31677099	1510
chrX	31677099	31677100	1510
chrX	31677100	31677101	1509
chrX	31677101	31677102	1510
chrX	31677102	31677103	1510
chrX	31677103	31677104	1510
chrX	31677104	31677105	1510
chrX	31677105	31677106	1510
chrX	31677106	31677107	1510
chrX	31677107	31677108	1510
chrX	31677108	31677109	1510
chrX	31677109	31677110	1508
chrX	31677110	31677111	1510
chrX	31677111	31677112	1510
chrX	31677112	31677113	1510
chrX	31677113	31677114	1508
chrX	31677114	31677115	1510
chrX	31677115	31677116	1510
chrX	31677116	31677117	1510
chrX	31677117	31677118	1510
chrX	31677118	31677119	1510
chrX	31677119	31677120	1510
chrX	31677120	31677121	1508
chrX	31677121	31677122	1510
chrX	31677122	31677123	1510
chrX	31677123	31677124	1510
chrX	31677124	31677125	1508
chrX	31677125	31677126	1510
chrX	31677126	31677127	1473
chrX	31677127	31677128	1510
chrX	31677128	31677129	1510
chrX	31677129	31677130	1510
chrX	31677130	31677131	1510
chrX	31677131	31677132	1488
chrX	31677132	31677133	1510
chrX	31677133	31677134	1510
chrX	31677134	31677135	1510
chrX	31677135	31677136	1510
chrX	31677136	31677137	1510
chrX	31677137	31677138	1510
chrX	31677138	31677139	1510
chrX	31677139	31677140	1509
chrX	31677140	31677141	1510
chrX	31677141	31677142	1510
chrX	31677142	31677143	1510
chrX	31677143	31677144	1499
chrX	31677144	31677145	1510
chrX	31677145	31677146	1510
chrX	31677146	31677147	1510
chrX	31677147	31677148	1510
chrX	31677148	31677149	1510
chrX	31677149	31677150	1510
chrX	31677150	31677151	1510
chrX	31677151	31677152	1506
chrX	31677152	31677153	1510
chrX	31677153	31677154	1510
chrX	31677154	31677155	1510
chrX	31677155	31677156	1510
chrX	31677156	31677157	1510
chrX	31677157	31677158	1510
chrX	31677158	31677159	1495
chrX	31677159	31677160	1509
chrX	31677160	31677161	1509
chrX	31677161	31677162	1509
chrX	31677162	31677163	1508
chrX	31677163	31677164	1508
chrX	31677164	31677165	1509
chrX	31677165	31677166	1507
chrX	31677166	31677167	1509
chrX	31677167	31677168	1509
chrX	31677168	31677169	1509
chrX	31677169	31677170	1509
chrX	31677170	31677171	1506
chrX	31677171	31677172	1509
chrX	31677172	31677173	1509
chrX	31677173	31677174	1509
chrX	31677174	31677175	1508
chrX	31677175	31677176	1492
chrX	31677176	31677177	1509
chrX	31677177	31677178	1509
chrX	31677178	31677179	1509
chrX	31677179	31677180	1509
chrX	31677180	31677181	1490
chrX	31677181	31677182	1509
chrX	31677182	31677183	1508
chrX	31677183	31677184	1508
chrX	31677184	31677185	1508
chrX	31677185	31677186	1509
chrX	31677186	31677187	1509
chrX	31677187	31677188	1509
chrX	31677188	31677189	1503
chrX	31677189	31677190	1509
chrX	31677190	31677191	1509
chrX	31677191	31677192	1506
chrX	31677192	31677193	1509
chrX	31677193	31677194	1509
chrX	31677194	31677195	1509
chrX	31677195	31677196	1503
chrX	31677196	31677197	1509
chrX	31677197	31677198	1509
chrX	31677198	31677199	1509
chrX	31677199	31677200	1509
chrX	31677200	31677201	1508
chrX	31677201	31677202	1509
chrX	31677202	31677203	1508
chrX	31677203	31677204	1509
chrX	31677204	31677205	1509
chrX	31677205	31677206	1509
chrX	31677206	31677207	1509
chrX	31677207	31677208	1509
chrX	31677208	31677209	1509
chrX	31677209	31677210	1509
chrX	31677210	31677211	1509
chrX	31677211	31677212	1480
chrX	31677212	31677213	1509
chrX	31677213	31677214	1509
chrX	31677214	31677215	1509
chrX	31677215	31677216	1509
chrX	31677216	31677217	1509
chrX	31677217	31677218	1508
chrX	31677218	31677219	1509
chrX	31677219	31677220	1507
chrX	31677220	31677221	1509
chrX	31677221	31677222	1504
chrX	31677222	31677223	1509
chrX	31677223	31677224	1509
chrX	31677224	31677225	1502
chrX	31677225	31677226	1509
chrX	31677226	31677227	1509
chrX	31677227	31677228	1500
chrX	31677228	31677229	1509
chrX	31677229	31677230	1509
chrX	31677230	31677231	1509
chrX	31677231	31677232	1508
chrX	31677232	31677233	1509
chrX	31677233	31677234	1509
chrX	31677234	31677235	1508
chrX	31677235	31677236	1507
chrX	31677236	31677237	1508
chrX	31677237	31677238	1508
chrX	31677238	31677239	1508
chrX	31677239	31677240	1508
chrX	31677240	31677241	1508
chrX	31677241	31677242	1507
chrX	31677242	31677243	1508
chrX	31677243	31677244	1508
chrX	31677244	31677245	1508
chrX	31677245	31677246	1507
chrX	31677246	31677247	1508
chrX	31677247	31677248	1508
chrX	31677248	31677249	1508
chrX	31677249	31677250	1508
chrX	31677250	31677251	1508
chrX	31677251	31677252	1508
chrX	31677252	31677253	1508
chrX	31677253	31677254	1507
chrX	31677254	31677255	1508
chrX	31677255	31677256	1503
chrX	31677256	31677257	1508
chrX	31677257	31677258	1508
chrX	31677258	31677259	1504
chrX	31677259	31677260	1508
chrX	31677260	31677261	1508
chrX	31677261	31677262	1508
chrX	31677262	31677263	1506
chrX	31677263	31677264	1508
chrX	31677264	31677265	1508
chrX	31677265	31677266	1508
chrX	31677266	31677267	1508
chrX	31677267	31677268	1507
chrX	31677268	31677269	1508
chrX	31677269	31677270	1508
chrX	31677270	31677271	1505
chrX	31677271	31677272	1508
chrX	31677272	31677273	1508
chrX	31677273	31677274	1505
chrX	31677274	31677275	1508
chrX	31677275	31677276	1508
chrX	31677276	31677277	1507
chrX	31677277	31677278	1508
chrX	31677278	31677279	1508
chrX	31677279	31677280	1508
chrX	31677280	31677281	1498
chrX	31677281	31677282	1508
chrX	31677282	31677283	1508
chrX	31677283	31677284	1508
chrX	31677284	31677285	1506
chrX	31677285	31677286	1508
chrX	31677286	31677287	1508
chrX	31677287	31677288	1489
chrX	31677288	31677289	1508
chrX	31677289	31677290	1508
chrX	31677290	31677291	1508
chrX	31677291	31677292	1508
chrX	31677292	31677293	1508
chrX	31677293	31677294	1508
chrX	31677294	31677295	1508
chrX	31677295	31677296	1508
chrX	31677296	31677297	1508
chrX	31677297	31677298	1507
chrX	31677298	31677299	1508
chrX	31677299	31677300	1505
chrX	31677300	31677301	1508
chrX	31677301	31677302	1508
chrX	31677302	31677303	1502
chrX	31677303	31677304	1508
chrX	31677304	31677305	1508
chrX	31677305	31677306	1507
chrX	31677306	31677307	1502
chrX	31677307	31677308	1508
chrX	31677308	31677309	1508
chrX	31677309	31677310	1508
chrX	31677310	31677311	1507
chrX	31677311	31677312	1508
chrX	31677312	31677313	1508
chrX	31677313	31677314	1500
chrX	31677314	31677315	1508
chrX	31677315	31677316	1508
chrX	31677316	31677317	1508
chrX	31677317	31677318	1508
chrX	31677318	31677319	1508
chrX	31677319	31677320	1507
chrX	31677320	31677321	1508
chrX	31677321	31677322	1508
chrX	31677322	31677323	1508
chrX	31677323	31677324	1508
chrX	31677324	31677325	1507
chrX	31677325	31677326	1508
chrX	31677326	31677327	1507
chrX	31677327	31677328	1508
chrX	31677328	31677329	1508
chrX	31677329	31677330	1508
chrX	31677330	31677331	1508
chrX	31677331	31677332	1508
chrX	31677332	31677333	1508
chrX	31677333	31677334	1508
chrX	31677334	31677335	1508
chrX	31677335	31677336	1505
chrX	31677336	31677337	1508
chrX	31677337	31677338	1508
chrX	31677338	31677339	1505
chrX	31677339	31677340	1508
chrX	31677340	31677341	1508
chrX	31677341	31677342	1508
chrX	31677342	31677343	1508
chrX	31677343	31677344	1508
chrX	31677344	31677345	1508
chrX	31677345	31677346	1508
chrX	31677346	31677347	1504
chrX	31677347	31677348	1508
chrX	31677348	31677349	1508
chrX	31677349	31677350	1508
chrX	31677350	31677351	1508
chrX	31677351	31677352	1508
chrX	31677352	31677353	1508
chrX	31677353	31677354	1508
chrX	31677354	31677355	1508
chrX	31677355	31677356	1508
chrX	31677356	31677357	1508
chrX	31677357	31677358	1508
chrX	31677358	31677359	1508
chrX	31677359	31677360	1508
chrX	31677360	31677361	1508
chrX	31677361	31677362	1508
chrX	31677362	31677363	1508
chrX	31677363	31677364	1507
chrX	31677364	31677365	1508
chrX	31677365	31677366	1507
chrX	31677366	31677367	1508
chrX	31677367	31677368	1506
chrX	31677368	31677369	1508
chrX	31677369	31677370	1508
chrX	31677370	31677371	1508
chrX	31677371	31677372	1508
chrX	31677372	31677373	1507
chrX	31677373	31677374	1508
chrX	31677374	31677375	1508
chrX	31677375	31677376	1507
chrX	31677376	31677377	1508
chrX	31677377	31677378	1505
chrX	31677378	31677379	1508
chrX	31677379	31677380	1508
chrX	31677380	31677381	1505
chrX	31677381	31677382	1507
chrX	31677382	31677383	1507
chrX	31677383	31677384	1508
chrX	31677384	31677385	1508
chrX	31677385	31677386	1508
chrX	31677386	31677387	1508
chrX	31677387	31677388	1508
chrX	31677388	31677389	1508
chrX	31677389	31677390	1507
chrX	31677390	31677391	1508
chrX	31677391	31677392	1508
chrX	31677392	31677393	1508
chrX	31677393	31677394	1508
chrX	31677394	31677395	1506
chrX	31677395	31677396	1508
chrX	31677396	31677397	1508
chrX	31677397	31677398	1508
chrX	31677398	31677399	1508
chrX	31677399	31677400	1508
chrX	31677400	31677401	1507
chrX	31677401	31677402	1508
chrX	31677402	31677403	1508
chrX	31677403	31677404	1507
chrX	31677404	31677405	1507
chrX	31677405	31677406	1505
chrX	31677406	31677407	1508
chrX	31677407	31677408	1504
chrX	31677408	31677409	1508
chrX	31677409	31677410	1508
chrX	31677410	31677411	1508
chrX	31677411	31677412	1507
chrX	31677412	31677413	1508
chrX	31677413	31677414	1508
chrX	31677414	31677415	1508
chrX	31677415	31677416	1508
chrX	31677416	31677417	1508
chrX	31677417	31677418	1497
chrX	31677418	31677419	1508
chrX	31677419	31677420	1508
chrX	31677420	31677421	1507
chrX	31677421	31677422	1507
chrX	31677422	31677423	1508
chrX	31677423	31677424	1508
chrX	31677424	31677425	1508
chrX	31677425	31677426	1506
chrX	31677426	31677427	1508
chrX	31677427	31677428	1508
chrX	31677428	31677429	1508
chrX	31677429	31677430	1507
chrX	31677430	31677431	1508
chrX	31677431	31677432	1508
chrX	31677432	31677433	1507
chrX	31677433	31677434	1508
chrX	31677434	31677435	1508
chrX	31677435	31677436	1502
chrX	31677436	31677437	1507
chrX	31677437	31677438	1507
chrX	31677438	31677439	1502
chrX	31677439	31677440	1507
chrX	31677440	31677441	1507
chrX	31677441	31677442	1507
chrX	31677442	31677443	1507
chrX	31677443	31677444	1507
chrX	31677444	31677445	1506
chrX	31677445	31677446	1507
chrX	31677446	31677447	1507
chrX	31677447	31677448	1507
chrX	31677448	31677449	1507
chrX	31677449	31677450	1507
chrX	31677450	31677451	1499
chrX	31677451	31677452	1507
chrX	31677452	31677453	1507
chrX	31677453	31677454	1506
chrX	31677454	31677455	1507
chrX	31677455	31677456	1494
chrX	31677456	31677457	1507
chrX	31677457	31677458	1507
chrX	31677458	31677459	1507
chrX	31677459	31677460	1506
chrX	31677460	31677461	1507
chrX	31677461	31677462	1507
chrX	31677462	31677463	1507
chrX	31677463	31677464	1504
chrX	31677464	31677465	1507
chrX	31677465	31677466	1507
chrX	31677466	31677467	1507
chrX	31677467	31677468	1507
chrX	31677468	31677469	1507
chrX	31677469	31677470	1507
chrX	31677470	31677471	1507
chrX	31677471	31677472	1504
chrX	31677472	31677473	1507
chrX	31677473	31677474	1507
chrX	31677474	31677475	1507
chrX	31677475	31677476	1507
chrX	31677476	31677477	1507
chrX	31677477	31677478	1507
chrX	31677478	31677479	1507
chrX	31677479	31677480	1507
chrX	31677480	31677481	1507
chrX	31677481	31677482	1507
chrX	31677482	31677483	1507
chrX	31677483	31677484	1507
chrX	31677484	31677485	1501
chrX	31677485	31677486	1507
chrX	31677486	31677487	1507
chrX	31677487	31677488	1507
chrX	31677488	31677489	1505
chrX	31677489	31677490	1507
chrX	31677490	31677491	1507
chrX	31677491	31677492	1507
chrX	31677492	31677493	1507
chrX	31677493	31677494	1507
chrX	31677494	31677495	1507
chrX	31677495	31677496	1507
chrX	31677496	31677497	1505
chrX	31677497	31677498	1507
chrX	31677498	31677499	1507
chrX	31677499	31677500	1465
chrX	31677500	31677501	1507
chrX	31677501	31677502	1507
chrX	31677502	31677503	1507
chrX	31677503	31677504	1507
chrX	31677504	31677505	1507
chrX	31677505	31677506	1501
chrX	31677506	31677507	1507
chrX	31677507	31677508	1507
chrX	31677508	31677509	1507
chrX	31677509	31677510	1507
chrX	31677510	31677511	1507
chrX	31677511	31677512	1507
chrX	31677512	31677513	1507
chrX	31677513	31677514	1507
chrX	31677514	31677515	1507
chrX	31677515	31677516	1507
chrX	31677516	31677517	1507
chrX	31677517	31677518	1507
chrX	31677518	31677519	1507
chrX	31677519	31677520	1507
chrX	31677520	31677521	1507
chrX	31677521	31677522	1505
chrX	31677522	31677523	1507
chrX	31677523	31677524	1507
chrX	31677524	31677525	1507
chrX	31677525	31677526	1507
chrX	31677526	31677527	1507
chrX	31677527	31677528	1506
chrX	31677528	31677529	1507
chrX	31677529	31677530	1507
chrX	31677530	31677531	1507
chrX	31677531	31677532	1507
chrX	31677532	31677533	1507
chrX	31677533	31677534	1506
chrX	31677534	31677535	1506
chrX	31677535	31677536	1507
chrX	31677536	31677537	1507
chrX	31677537	31677538	1507
chrX	31677538	31677539	1507
chrX	31677539	31677540	1507
chrX	31677540	31677541	1506
chrX	31677541	31677542	1507
chrX	31677542	31677543	1507
chrX	31677543	31677544	1507
chrX	31677544	31677545	1506
chrX	31677545	31677546	1507
chrX	31677546	31677547	1507
chrX	31677547	31677548	1507
chrX	31677548	31677549	1500
chrX	31677549	31677550	1507
chrX	31677550	31677551	1507
chrX	31677551	31677552	1507
chrX	31677552	31677553	1502
chrX	31677553	31677554	1507
chrX	31677554	31677555	1507
chrX	31677555	31677556	1507
chrX	31677556	31677557	1507
chrX	31677557	31677558	1507
chrX	31677558	31677559	1506
chrX	31677559	31677560	1507
chrX	31677560	31677561	1507
chrX	31677561	31677562	1507
chrX	31677562	31677563	1507
chrX	31677563	31677564	1505
chrX	31677564	31677565	1507
chrX	31677565	31677566	1507
chrX	31677566	31677567	1507
chrX	31677567	31677568	1507
chrX	31677568	31677569	1505
chrX	31677569	31677570	1507
chrX	31677570	31677571	1507
chrX	31677571	31677572	1506
chrX	31677572	31677573	1506
chrX	31677573	31677574	1507
chrX	31677574	31677575	1506
chrX	31677575	31677576	1507
chrX	31677576	31677577	1507
chrX	31677577	31677578	1504
chrX	31677578	31677579	1507
chrX	31677579	31677580	1507
chrX	31677580	31677581	1507
chrX	31677581	31677582	1507
chrX	31677582	31677583	1507
chrX	31677583	31677584	1507
chrX	31677584	31677585	1507
chrX	31677585	31677586	1507
chrX	31677586	31677587	1507
chrX	31677587	31677588	1507
chrX	31677588	31677589	1507
chrX	31677589	31677590	1507
chrX	31677590	31677591	1505
chrX	31677591	31677592	1507
chrX	31677592	31677593	1507
chrX	31677593	31677594	1504
chrX	31677594	31677595	1507
chrX	31677595	31677596	1505
chrX	31677596	31677597	1507
chrX	31677597	31677598	1505
chrX	31677598	31677599	1507
chrX	31677599	31677600	1507
chrX	31677600	31677601	1507
chrX	31677601	31677602	1507
chrX	31677602	31677603	1485
chrX	31677603	31677604	1507
chrX	31677604	31677605	1507
chrX	31677605	31677606	1507
chrX	31677606	31677607	1506
chrX	31677607	31677608	1507
chrX	31677608	31677609	1506
chrX	31677609	31677610	1507
chrX	31677610	31677611	1507
chrX	31677611	31677612	1507
chrX	31677612	31677613	1506
chrX	31677613	31677614	1507
chrX	31677614	31677615	1505
chrX	31677615	31677616	1507
chrX	31677616	31677617	1507
chrX	31677617	31677618	1507
chrX	31677618	31677619	1507
chrX	31677619	31677620	1506
chrX	31677620	31677621	1507
chrX	31677621	31677622	1507
chrX	31677622	31677623	1507
chrX	31677623	31677624	1507
chrX	31677624	31677625	1507
chrX	31677625	31677626	1507
chrX	31677626	31677627	1506
chrX	31677627	31677628	1507
chrX	31677628	31677629	1507
chrX	31677629	31677630	1507
chrX	31677630	31677631	1507
chrX	31677631	31677632	1507
chrX	31677632	31677633	1507
chrX	31677633	31677634	1507
chrX	31677634	31677635	1507
chrX	31677635	31677636	1507
chrX	31677636	31677637	1507
chrX	31677637	31677638	1507
chrX	31677638	31677639	1507
chrX	31677639	31677640	1507
chrX	31677640	31677641	1506
chrX	31677641	31677642	1507
chrX	31677642	31677643	1507
chrX	31677643	31677644	1507
chrX	31677644	31677645	1505
chrX	31677645	31677646	1507
chrX	31677646	31677647	1507
chrX	31677647	31677648	1482
chrX	31677648	31677649	1507
chrX	31677649	31677650	1507
chrX	31677650	31677651	1507
chrX	31677651	31677652	1507
chrX	31677652	31677653	1507
chrX	31677653	31677654	1500
chrX	31677654	31677655	1507
chrX	31677655	31677656	1507
chrX	31677656	31677657	1507
chrX	31677657	31677658	1507
chrX	31677658	31677659	1507
chrX	31677659	31677660	1507
chrX	31677660	31677661	1507
chrX	31677661	31677662	1505
chrX	31677662	31677663	1507
chrX	31677663	31677664	1507
chrX	31677664	31677665	1505
chrX	31677665	31677666	1507
chrX	31677666	31677667	1507
chrX	31677667	31677668	1507
chrX	31677668	31677669	1507
chrX	31677669	31677670	1507
chrX	31677670	31677671	1506
chrX	31677671	31677672	1507
chrX	31677672	31677673	1507
chrX	31677673	31677674	1507
chrX	31677674	31677675	1507
chrX	31677675	31677676	1507
chrX	31677676	31677677	1494
chrX	31677677	31677678	1507
chrX	31677678	31677679	1506
chrX	31677679	31677680	1500
chrX	31677680	31677681	1507
chrX	31677681	31677682	1507
chrX	31677682	31677683	1507
chrX	31677683	31677684	1506
chrX	31677684	31677685	1507
chrX	31677685	31677686	1460
chrX	31677686	31677687	1507
chrX	31677687	31677688	1507
chrX	31677688	31677689	1507
chrX	31677689	31677690	1507
chrX	31677690	31677691	1507
chrX	31677691	31677692	1507
chrX	31677692	31677693	1507
chrX	31677693	31677694	1507
chrX	31677694	31677695	1507
chrX	31677695	31677696	1506
chrX	31677696	31677697	1507
chrX	31677697	31677698	1507
chrX	31677698	31677699	1507
chrX	31677699	31677700	1507
chrX	31677700	31677701	1507
chrX	31677701	31677702	1498
chrX	31677702	31677703	1507
chrX	31677703	31677704	1507
chrX	31677704	31677705	1507
chrX	31677705	31677706	1506
chrX	31677706	31677707	1507
chrX	31677707	31677708	1507
chrX	31677708	31677709	1507
chrX	31677709	31677710	1505
chrX	31677710	31677711	1507
chrX	31677711	31677712	1506
chrX	31677712	31677713	1507
chrX	31677713	31677714	1507
chrX	31677714	31677715	1507
chrX	31677715	31677716	1507
chrX	31677716	31677717	1507
chrX	31677717	31677718	1507
chrX	31677718	31677719	1507
chrX	31677719	31677720	1507
chrX	31677720	31677721	1505
chrX	31677721	31677722	1507
chrX	31677722	31677723	1507
chrX	31677723	31677724	1507
chrX	31677724	31677725	1507
chrX	31677725	31677726	1507
chrX	31677726	31677727	1506
chrX	31677727	31677728	1507
chrX	31677728	31677729	1507
chrX	31677729	31677730	1507
chrX	31677730	31677731	1507
chrX	31677731	31677732	1507
chrX	31677732	31677733	1507
chrX	31677733	31677734	1507
chrX	31677734	31677735	1494
chrX	31677735	31677736	1507
chrX	31677736	31677737	1507
chrX	31677737	31677738	1507
chrX	31677738	31677739	1506
chrX	31677739	31677740	1507
chrX	31677740	31677741	1506
chrX	31677741	31677742	1507
chrX	31677742	31677743	1507
chrX	31677743	31677744	1507
chrX	31677744	31677745	1507
chrX	31677745	31677746	1507
chrX	31677746	31677747	1506
chrX	31677747	31677748	1507
chrX	31677748	31677749	1507
chrX	31677749	31677750	1501
chrX	31677750	31677751	1507
chrX	31677751	31677752	1507
chrX	31677752	31677753	1507
chrX	31677753	31677754	1506
chrX	31677754	31677755	1504
chrX	31677755	31677756	1507
chrX	31677756	31677757	1507
chrX	31677757	31677758	1507
chrX	31677758	31677759	1506
chrX	31677759	31677760	1506
chrX	31677760	31677761	1507
chrX	31677761	31677762	1506
chrX	31677762	31677763	1507
chrX	31677763	31677764	1507
chrX	31677764	31677765	1507
chrX	31677765	31677766	1506
chrX	31677766	31677767	1506
chrX	31677767	31677768	1507
chrX	31677768	31677769	1507
chrX	31677769	31677770	1507
chrX	31677770	31677771	1492
chrX	31677771	31677772	1507
chrX	31677772	31677773	1507
chrX	31677773	31677774	1507
chrX	31677774	31677775	1507
chrX	31677775	31677776	1489
chrX	31677776	31677777	1507
chrX	31677777	31677778	1507
chrX	31677778	31677779	1507
chrX	31677779	31677780	1505
chrX	31677780	31677781	1507
chrX	31677781	31677782	1504
chrX	31677782	31677783	1506
chrX	31677783	31677784	1506
chrX	31677784	31677785	1506
chrX	31677785	31677786	1505
chrX	31677786	31677787	1506
chrX	31677787	31677788	1506
chrX	31677788	31677789	1506
chrX	31677789	31677790	1506
chrX	31677790	31677791	1506
chrX	31677791	31677792	1506
chrX	31677792	31677793	1506
chrX	31677793	31677794	1505
chrX	31677794	31677795	1505
chrX	31677795	31677796	1505
chrX	31677796	31677797	1506
chrX	31677797	31677798	1506
chrX	31677798	31677799	1506
chrX	31677799	31677800	1506
chrX	31677800	31677801	1505
chrX	31677801	31677802	1506
chrX	31677802	31677803	1506
chrX	31677803	31677804	1503
chrX	31677804	31677805	1506
chrX	31677805	31677806	1506
chrX	31677806	31677807	1502
chrX	31677807	31677808	1506
chrX	31677808	31677809	1506
chrX	31677809	31677810	1506
chrX	31677810	31677811	1506
chrX	31677811	31677812	1506
chrX	31677812	31677813	1490
chrX	31677813	31677814	1506
chrX	31677814	31677815	1506
chrX	31677815	31677816	1506
chrX	31677816	31677817	1506
chrX	31677817	31677818	1506
chrX	31677818	31677819	1506
chrX	31677819	31677820	1506
chrX	31677820	31677821	1506
chrX	31677821	31677822	1506
chrX	31677822	31677823	1506
chrX	31677823	31677824	1506
chrX	31677824	31677825	1506
chrX	31677825	31677826	1506
chrX	31677826	31677827	1506
chrX	31677827	31677828	1505
chrX	31677828	31677829	1506
chrX	31677829	31677830	1506
chrX	31677830	31677831	1506
chrX	31677831	31677832	1506
chrX	31677832	31677833	1506
chrX	31677833	31677834	1502
chrX	31677834	31677835	1506
chrX	31677835	31677836	1506
chrX	31677836	31677837	1506
chrX	31677837	31677838	1484
chrX	31677838	31677839	1506
chrX	31677839	31677840	1506
chrX	31677840	31677841	1506
chrX	31677841	31677842	1506
chrX	31677842	31677843	1506
chrX	31677843	31677844	1506
chrX	31677844	31677845	1506
chrX	31677845	31677846	1506
chrX	31677846	31677847	1506
chrX	31677847	31677848	1506
chrX	31677848	31677849	1506
chrX	31677849	31677850	1506
chrX	31677850	31677851	1502
chrX	31677851	31677852	1506
chrX	31677852	31677853	1503
chrX	31677853	31677854	1506
chrX	31677854	31677855	1506
chrX	31677855	31677856	1505
chrX	31677856	31677857	1506
chrX	31677857	31677858	1503
chrX	31677858	31677859	1506
chrX	31677859	31677860	1506
chrX	31677860	31677861	1505
chrX	31677861	31677862	1506
chrX	31677862	31677863	1505
chrX	31677863	31677864	1506
chrX	31677864	31677865	1500
chrX	31677865	31677866	1506
chrX	31677866	31677867	1506
chrX	31677867	31677868	1506
chrX	31677868	31677869	1498
chrX	31677869	31677870	1506
chrX	31677870	31677871	1506
chrX	31677871	31677872	1503
chrX	31677872	31677873	1506
chrX	31677873	31677874	1505
chrX	31677874	31677875	1505
chrX	31677875	31677876	1506
chrX	31677876	31677877	1506
chrX	31677877	31677878	1506
chrX	31677878	31677879	1506
chrX	31677879	31677880	1506
chrX	31677880	31677881	1506
chrX	31677881	31677882	1506
chrX	31677882	31677883	1506
chrX	31677883	31677884	1506
chrX	31677884	31677885	1505
chrX	31677885	31677886	1506
chrX	31677886	31677887	1506
chrX	31677887	31677888	1503
chrX	31677888	31677889	1506
chrX	31677889	31677890	1506
chrX	31677890	31677891	1505
chrX	31677891	31677892	1506
chrX	31677892	31677893	1506
chrX	31677893	31677894	1506
chrX	31677894	31677895	1505
chrX	31677895	31677896	1506
chrX	31677896	31677897	1506
chrX	31677897	31677898	1506
chrX	31677898	31677899	1496
chrX	31677899	31677900	1506
chrX	31677900	31677901	1506
chrX	31677901	31677902	1505
chrX	31677902	31677903	1506
chrX	31677903	31677904	1506
chrX	31677904	31677905	1506
chrX	31677905	31677906	1502
chrX	31677906	31677907	1506
chrX	31677907	31677908	1506
chrX	31677908	31677909	1503
chrX	31677909	31677910	1506
chrX	31677910	31677911	1504
chrX	31677911	31677912	1506
chrX	31677912	31677913	1506
chrX	31677913	31677914	1506
chrX	31677914	31677915	1506
chrX	31677915	31677916	1505
chrX	31677916	31677917	1505
chrX	31677917	31677918	1506
chrX	31677918	31677919	1506
chrX	31677919	31677920	1506
chrX	31677920	31677921	1506
chrX	31677921	31677922	1506
chrX	31677922	31677923	1506
chrX	31677923	31677924	1506
chrX	31677924	31677925	1506
chrX	31677925	31677926	1499
chrX	31677926	31677927	1506
chrX	31677927	31677928	1506
chrX	31677928	31677929	1503
chrX	31677929	31677930	1506
chrX	31677930	31677931	1506
chrX	31677931	31677932	1502
chrX	31677932	31677933	1506
chrX	31677933	31677934	1505
chrX	31677934	31677935	1506
chrX	31677935	31677936	1505
chrX	31677936	31677937	1505
chrX	31677937	31677938	1506
chrX	31677938	31677939	1506
chrX	31677939	31677940	1506
chrX	31677940	31677941	1506
chrX	31677941	31677942	1506
chrX	31677942	31677943	1496
chrX	31677943	31677944	1506
chrX	31677944	31677945	1506
chrX	31677945	31677946	1506
chrX	31677946	31677947	1506
chrX	31677947	31677948	1506
chrX	31677948	31677949	1500
chrX	31677949	31677950	1506
chrX	31677950	31677951	1506
chrX	31677951	31677952	1506
chrX	31677952	31677953	1505
chrX	31677953	31677954	1506
chrX	31677954	31677955	1505
chrX	31677955	31677956	1505
chrX	31677956	31677957	1505
chrX	31677957	31677958	1505
chrX	31677958	31677959	1505
chrX	31677959	31677960	1505
chrX	31677960	31677961	1505
chrX	31677961	31677962	1504
chrX	31677962	31677963	1505
chrX	31677963	31677964	1504
chrX	31677964	31677965	1505
chrX	31677965	31677966	1505
chrX	31677966	31677967	1505
chrX	31677967	31677968	1505
chrX	31677968	31677969	1505
chrX	31677969	31677970	1505
chrX	31677970	31677971	1505
chrX	31677971	31677972	1505
chrX	31677972	31677973	1505
chrX	31677973	31677974	1504
chrX	31677974	31677975	1504
chrX	31677975	31677976	1502
chrX	31677976	31677977	1505
chrX	31677977	31677978	1504
chrX	31677978	31677979	1505
chrX	31677979	31677980	1492
chrX	31677980	31677981	1505
chrX	31677981	31677982	1505
chrX	31677982	31677983	1505
chrX	31677983	31677984	1505
chrX	31677984	31677985	1505
chrX	31677985	31677986	1505
chrX	31677986	31677987	1505
chrX	31677987	31677988	1505
chrX	31677988	31677989	1505
chrX	31677989	31677990	1505
chrX	31677990	31677991	1503
chrX	31677991	31677992	1505
chrX	31677992	31677993	1504
chrX	31677993	31677994	1489
chrX	31677994	31677995	1505
chrX	31677995	31677996	1505
chrX	31677996	31677997	1504
chrX	31677997	31677998	1499
chrX	31677998	31677999	1504
chrX	31677999	31678000	1504
chrX	31678000	31678001	1504
chrX	31678001	31678002	1503
chrX	31678002	31678003	1503
chrX	31678003	31678004	1504
chrX	31678004	31678005	1504
chrX	31678005	31678006	1504
chrX	31678006	31678007	1500
chrX	31678007	31678008	1504
chrX	31678008	31678009	1504
chrX	31678009	31678010	1480
chrX	31678010	31678011	1504
chrX	31678011	31678012	1504
chrX	31678012	31678013	1504
chrX	31678013	31678014	1504
chrX	31678014	31678015	1504
chrX	31678015	31678016	1504
chrX	31678016	31678017	1504
chrX	31678017	31678018	1502
chrX	31678018	31678019	1504
chrX	31678019	31678020	1504
chrX	31678020	31678021	1504
chrX	31678021	31678022	1504
chrX	31678022	31678023	1504
chrX	31678023	31678024	1504
chrX	31678024	31678025	1503
chrX	31678025	31678026	1504
chrX	31678026	31678027	1487
chrX	31678027	31678028	1504
chrX	31678028	31678029	1504
chrX	31678029	31678030	1504
chrX	31678030	31678031	1502
chrX	31678031	31678032	1504
chrX	31678032	31678033	1502
chrX	31678033	31678034	1504
chrX	31678034	31678035	1486
chrX	31678035	31678036	1504
chrX	31678036	31678037	1504
chrX	31678037	31678038	1504
chrX	31678038	31678039	1504
chrX	31678039	31678040	1504
chrX	31678040	31678041	1504
chrX	31678041	31678042	1503
chrX	31678042	31678043	1484
chrX	31678043	31678044	1504
chrX	31678044	31678045	1504
chrX	31678045	31678046	1489
chrX	31678046	31678047	1504
chrX	31678047	31678048	1504
chrX	31678048	31678049	1499
chrX	31678049	31678050	1504
chrX	31678050	31678051	1503
chrX	31678051	31678052	1504
chrX	31678052	31678053	1504
chrX	31678053	31678054	1504
chrX	31678054	31678055	1504
chrX	31678055	31678056	1502
chrX	31678056	31678057	1504
chrX	31678057	31678058	1504
chrX	31678058	31678059	1504
chrX	31678059	31678060	1503
chrX	31678060	31678061	1504
chrX	31678061	31678062	1504
chrX	31678062	31678063	1504
chrX	31678063	31678064	1483
chrX	31678064	31678065	1504
chrX	31678065	31678066	1504
chrX	31678066	31678067	1504
chrX	31678067	31678068	1504
chrX	31678068	31678069	1504
chrX	31678069	31678070	1503
chrX	31678070	31678071	1504
chrX	31678071	31678072	1504
chrX	31678072	31678073	1504
chrX	31678073	31678074	1502
chrX	31678074	31678075	1503
chrX	31678075	31678076	1504
chrX	31678076	31678077	1504
chrX	31678077	31678078	1501
chrX	31678078	31678079	1504
chrX	31678079	31678080	1504
chrX	31678080	31678081	1504
chrX	31678081	31678082	1504
chrX	31678082	31678083	1504
chrX	31678083	31678084	1501
chrX	31678084	31678085	1504
chrX	31678085	31678086	1504
chrX	31678086	31678087	1502
chrX	31678087	31678088	1504
chrX	31678088	31678089	1504
chrX	31678089	31678090	1503
chrX	31678090	31678091	1504
chrX	31678091	31678092	1502
chrX	31678092	31678093	1504
chrX	31678093	31678094	1503
chrX	31678094	31678095	1504
chrX	31678095	31678096	1504
chrX	31678096	31678097	1504
chrX	31678097	31678098	1504
chrX	31678098	31678099	1504
chrX	31678099	31678100	1504
chrX	31678100	31678101	1504
chrX	31678101	31678102	1504
chrX	31678102	31678103	1504
chrX	31678103	31678104	1503
chrX	31678104	31678105	1504
chrX	31678105	31678106	1504
chrX	31678106	31678107	1504
chrX	31678107	31678108	1504
chrX	31678108	31678109	1503
chrX	31678109	31678110	1504
chrX	31678110	31678111	1504
chrX	31678111	31678112	1504
chrX	31678112	31678113	1504
chrX	31678113	31678114	1504
chrX	31678114	31678115	1504
chrX	31678115	31678116	1499
chrX	31678116	31678117	1504
chrX	31678117	31678118	1503
chrX	31678118	31678119	1504
chrX	31678119	31678120	1504
chrX	31678120	31678121	1496
chrX	31678121	31678122	1504
chrX	31678122	31678123	1504
chrX	31678123	31678124	1504
chrX	31678124	31678125	1504
chrX	31678125	31678126	1504
chrX	31678126	31678127	1504
chrX	31678127	31678128	1504
chrX	31678128	31678129	1504
chrX	31678129	31678130	1498
chrX	31678130	31678131	1504
chrX	31678131	31678132	1504
chrX	31678132	31678133	1504
chrX	31678133	31678134	1501
chrX	31678134	31678135	1504
chrX	31678135	31678136	1504
chrX	31678136	31678137	1503
chrX	31678137	31678138	1504
chrX	31678138	31678139	1502
chrX	31678139	31678140	1504
chrX	31678140	31678141	1502
chrX	31678141	31678142	1504
chrX	31678142	31678143	1504
chrX	31678143	31678144	1504
chrX	31678144	31678145	1504
chrX	31678145	31678146	1504
chrX	31678146	31678147	1503
chrX	31678147	31678148	1504
chrX	31678148	31678149	1504
chrX	31678149	31678150	1504
chrX	31678150	31678151	1504
chrX	31678151	31678152	1504
chrX	31678152	31678153	1501
chrX	31678153	31678154	1504
chrX	31678154	31678155	1504
chrX	31678155	31678156	1503
chrX	31678156	31678157	1504
chrX	31678157	31678158	1504
chrX	31678158	31678159	1504
chrX	31678159	31678160	1504
chrX	31678160	31678161	1501
chrX	31678161	31678162	1504
chrX	31678162	31678163	1504
chrX	31678163	31678164	1504
chrX	31678164	31678165	1497
chrX	31678165	31678166	1504
chrX	31678166	31678167	1504
chrX	31678167	31678168	1504
chrX	31678168	31678169	1503
chrX	31678169	31678170	1504
chrX	31678170	31678171	1503
chrX	31678171	31678172	1504
chrX	31678172	31678173	1504
chrX	31678173	31678174	1504
chrX	31678174	31678175	1504
chrX	31678175	31678176	1504
chrX	31678176	31678177	1504
chrX	31678177	31678178	1504
chrX	31678178	31678179	1504
chrX	31678179	31678180	1504
chrX	31678180	31678181	1504
chrX	31678181	31678182	1504
chrX	31678182	31678183	1504
chrX	31678183	31678184	1504
chrX	31678184	31678185	1504
chrX	31678185	31678186	1504
chrX	31678186	31678187	1504
chrX	31678187	31678188	1504
chrX	31678188	31678189	1504
chrX	31678189	31678190	1504
chrX	31678190	31678191	1499
chrX	31678191	31678192	1504
chrX	31678192	31678193	1503
chrX	31678193	31678194	1504
chrX	31678194	31678195	1502
chrX	31678195	31678196	1504
chrX	31678196	31678197	1503
chrX	31678197	31678198	1504
chrX	31678198	31678199	1504
chrX	31678199	31678200	1502
chrX	31678200	31678201	1504
chrX	31678201	31678202	1497
chrX	31678202	31678203	1504
chrX	31678203	31678204	1504
chrX	31678204	31678205	1501
chrX	31678205	31678206	1504
chrX	31678206	31678207	1498
chrX	31678207	31678208	1504
chrX	31678208	31678209	1504
chrX	31678209	31678210	1504
chrX	31678210	31678211	1503
chrX	31678211	31678212	1504
chrX	31678212	31678213	1504
chrX	31678213	31678214	1504
chrX	31678214	31678215	1504
chrX	31678215	31678216	1503
chrX	31678216	31678217	1504
chrX	31678217	31678218	1504
chrX	31678218	31678219	1503
chrX	31678219	31678220	1504
chrX	31678220	31678221	1504
chrX	31678221	31678222	1504
chrX	31678222	31678223	1504
chrX	31678223	31678224	1504
chrX	31678224	31678225	1495
chrX	31678225	31678226	1504
chrX	31678226	31678227	1498
chrX	31678227	31678228	1504
chrX	31678228	31678229	1504
chrX	31678229	31678230	1496
chrX	31678230	31678231	1504
chrX	31678231	31678232	1504
chrX	31678232	31678233	1504
chrX	31678233	31678234	1503
chrX	31678234	31678235	1504
chrX	31678235	31678236	1504
chrX	31678236	31678237	1504
chrX	31678237	31678238	1504
chrX	31678238	31678239	1504
chrX	31678239	31678240	1504
chrX	31678240	31678241	1504
chrX	31678241	31678242	1493
chrX	31678242	31678243	1504
chrX	31678243	31678244	1504
chrX	31678244	31678245	1504
chrX	31678245	31678246	1504
chrX	31678246	31678247	1499
chrX	31678247	31678248	1504
chrX	31678248	31678249	1504
chrX	31678249	31678250	1502
chrX	31678250	31678251	1504
chrX	31678251	31678252	1504
chrX	31678252	31678253	1504
chrX	31678253	31678254	1504
chrX	31678254	31678255	1504
chrX	31678255	31678256	1503
chrX	31678256	31678257	1503
chrX	31678257	31678258	1504
chrX	31678258	31678259	1504
chrX	31678259	31678260	1504
chrX	31678260	31678261	1502
chrX	31678261	31678262	1504
chrX	31678262	31678263	1503
chrX	31678263	31678264	1504
chrX	31678264	31678265	1499
chrX	31678265	31678266	1504
chrX	31678266	31678267	1499
chrX	31678267	31678268	1504
chrX	31678268	31678269	1504
chrX	31678269	31678270	1503
chrX	31678270	31678271	1504
chrX	31678271	31678272	1504
chrX	31678272	31678273	1504
chrX	31678273	31678274	1504
chrX	31678274	31678275	1504
chrX	31678275	31678276	1504
chrX	31678276	31678277	1504
chrX	31678277	31678278	1504
chrX	31678278	31678279	1504
chrX	31678279	31678280	1504
chrX	31678280	31678281	1504
chrX	31678281	31678282	1504
chrX	31678282	31678283	1503
chrX	31678283	31678284	1502
chrX	31678284	31678285	1504
chrX	31678285	31678286	1496
chrX	31678286	31678287	1504
chrX	31678287	31678288	1504
chrX	31678288	31678289	1504
chrX	31678289	31678290	1504
chrX	31678290	31678291	1504
chrX	31678291	31678292	1474
chrX	31678292	31678293	1504
chrX	31678293	31678294	1504
chrX	31678294	31678295	1504
chrX	31678295	31678296	1502
chrX	31678296	31678297	1504
chrX	31678297	31678298	1504
chrX	31678298	31678299	1504
chrX	31678299	31678300	1485
chrX	31678300	31678301	1504
chrX	31678301	31678302	1504
chrX	31678302	31678303	1504
chrX	31678303	31678304	1504
chrX	31678304	31678305	1504
chrX	31678305	31678306	1504
chrX	31678306	31678307	1504
chrX	31678307	31678308	1504
chrX	31678308	31678309	1504
chrX	31678309	31678310	1504
chrX	31678310	31678311	1504
chrX	31678311	31678312	1504
chrX	31678312	31678313	1492
chrX	31678313	31678314	1504
chrX	31678314	31678315	1504
chrX	31678315	31678316	1504
chrX	31678316	31678317	1504
chrX	31678317	31678318	1504
chrX	31678318	31678319	1504
chrX	31678319	31678320	1504
chrX	31678320	31678321	1504
chrX	31678321	31678322	1504
chrX	31678322	31678323	1504
chrX	31678323	31678324	1504
chrX	31678324	31678325	1504
chrX	31678325	31678326	1504
chrX	31678326	31678327	1495
chrX	31678327	31678328	1504
chrX	31678328	31678329	1504
chrX	31678329	31678330	1487
chrX	31678330	31678331	1504
chrX	31678331	31678332	1504
chrX	31678332	31678333	1504
chrX	31678333	31678334	1504
chrX	31678334	31678335	1504
chrX	31678335	31678336	1504
chrX	31678336	31678337	1504
chrX	31678337	31678338	1503
chrX	31678338	31678339	1504
chrX	31678339	31678340	1504
chrX	31678340	31678341	1504
chrX	31678341	31678342	1503
chrX	31678342	31678343	1500
chrX	31678343	31678344	1504
chrX	31678344	31678345	1504
chrX	31678345	31678346	1501
chrX	31678346	31678347	1504
chrX	31678347	31678348	1504
chrX	31678348	31678349	1504
chrX	31678349	31678350	1504
chrX	31678350	31678351	1504
chrX	31678351	31678352	1504
chrX	31678352	31678353	1504
chrX	31678353	31678354	1504
chrX	31678354	31678355	1501
chrX	31678355	31678356	1504
chrX	31678356	31678357	1503
chrX	31678357	31678358	1504
chrX	31678358	31678359	1503
chrX	31678359	31678360	1504
chrX	31678360	31678361	1504
chrX	31678361	31678362	1504
chrX	31678362	31678363	1504
chrX	31678363	31678364	1503
chrX	31678364	31678365	1504
chrX	31678365	31678366	1504
chrX	31678366	31678367	1504
chrX	31678367	31678368	1504
chrX	31678368	31678369	1504
chrX	31678369	31678370	1504
chrX	31678370	31678371	1504
chrX	31678371	31678372	1504
chrX	31678372	31678373	1504
chrX	31678373	31678374	1504
chrX	31678374	31678375	1497
chrX	31678375	31678376	1504
chrX	31678376	31678377	1504
chrX	31678377	31678378	1504
chrX	31678378	31678379	1504
chrX	31678379	31678380	1504
chrX	31678380	31678381	1504
chrX	31678381	31678382	1504
chrX	31678382	31678383	1487
chrX	31678383	31678384	1504
chrX	31678384	31678385	1504
chrX	31678385	31678386	1504
chrX	31678386	31678387	1504
chrX	31678387	31678388	1504
chrX	31678388	31678389	1496
chrX	31678389	31678390	1504
chrX	31678390	31678391	1504
chrX	31678391	31678392	1504
chrX	31678392	31678393	1496
chrX	31678393	31678394	1504
chrX	31678394	31678395	1504
chrX	31678395	31678396	1504
chrX	31678396	31678397	1504
chrX	31678397	31678398	1500
chrX	31678398	31678399	1504
chrX	31678399	31678400	1503
chrX	31678400	31678401	1504
chrX	31678401	31678402	1504
chrX	31678402	31678403	1504
chrX	31678403	31678404	1504
chrX	31678404	31678405	1503
chrX	31678405	31678406	1504
chrX	31678406	31678407	1504
chrX	31678407	31678408	1497
chrX	31678408	31678409	1504
chrX	31678409	31678410	1504
chrX	31678410	31678411	1502
chrX	31678411	31678412	1504
chrX	31678412	31678413	1503
chrX	31678413	31678414	1502
chrX	31678414	31678415	1500
chrX	31678415	31678416	1503
chrX	31678416	31678417	1503
chrX	31678417	31678418	1501
chrX	31678418	31678419	1503
chrX	31678419	31678420	1498
chrX	31678420	31678421	1503
chrX	31678421	31678422	1503
chrX	31678422	31678423	1503
chrX	31678423	31678424	1489
chrX	31678424	31678425	1503
chrX	31678425	31678426	1503
chrX	31678426	31678427	1503
chrX	31678427	31678428	1503
chrX	31678428	31678429	1494
chrX	31678429	31678430	1503
chrX	31678430	31678431	1503
chrX	31678431	31678432	1503
chrX	31678432	31678433	1503
chrX	31678433	31678434	1503
chrX	31678434	31678435	1503
chrX	31678435	31678436	1503
chrX	31678436	31678437	1503
chrX	31678437	31678438	1503
chrX	31678438	31678439	1503
chrX	31678439	31678440	1503
chrX	31678440	31678441	1495
chrX	31678441	31678442	1503
chrX	31678442	31678443	1503
chrX	31678443	31678444	1503
chrX	31678444	31678445	1502
chrX	31678445	31678446	1503
chrX	31678446	31678447	1503
chrX	31678447	31678448	1502
chrX	31678448	31678449	1503
chrX	31678449	31678450	1502
chrX	31678450	31678451	1496
chrX	31678451	31678452	1503
chrX	31678452	31678453	1503
chrX	31678453	31678454	1503
chrX	31678454	31678455	1500
chrX	31678455	31678456	1503
chrX	31678456	31678457	1485
chrX	31678457	31678458	1503
chrX	31678458	31678459	1503
chrX	31678459	31678460	1503
chrX	31678460	31678461	1503
chrX	31678461	31678462	1503
chrX	31678462	31678463	1497
chrX	31678463	31678464	1503
chrX	31678464	31678465	1503
chrX	31678465	31678466	1503
chrX	31678466	31678467	1502
chrX	31678467	31678468	1503
chrX	31678468	31678469	1503
chrX	31678469	31678470	1503
chrX	31678470	31678471	1503
chrX	31678471	31678472	1503
chrX	31678472	31678473	1496
chrX	31678473	31678474	1503
chrX	31678474	31678475	1503
chrX	31678475	31678476	1503
chrX	31678476	31678477	1503
chrX	31678477	31678478	1503
chrX	31678478	31678479	1503
chrX	31678479	31678480	1503
chrX	31678480	31678481	1503
chrX	31678481	31678482	1503
chrX	31678482	31678483	1503
chrX	31678483	31678484	1503
chrX	31678484	31678485	1503
chrX	31678485	31678486	1503
chrX	31678486	31678487	1503
chrX	31678487	31678488	1499
chrX	31678488	31678489	1503
chrX	31678489	31678490	1503
chrX	31678490	31678491	1503
chrX	31678491	31678492	1503
chrX	31678492	31678493	1503
chrX	31678493	31678494	1503
chrX	31678494	31678495	1503
chrX	31678495	31678496	1503
chrX	31678496	31678497	1488
chrX	31678497	31678498	1503
chrX	31678498	31678499	1503
chrX	31678499	31678500	1503
chrX	31678500	31678501	1503
chrX	31678501	31678502	1503
[truncated: 3,722 more rows]
