# Supplementary material for: T4 DNA polymerase prevents deleterious on-target DNA damage and enhances precise CRISPR editing
Source: EMBO J. 2024 Jul 22;43(17):3733–51. doi: 10.1038/s44318-024-00158-6 (PMC11377749; doi:10.1038/s44318-024-00158-6)
Supplement: Supplementary file 7 — Source data Fig. 5 [file 44318_2024_158_MOESM7_ESM.zip]

Archive with 12 entries (10 files):
- SD figure 5/
- SD figure 5/.DS_Store
- __MACOSX/SD figure 5/._.DS_Store
- SD figure 5/5B/
- SD figure 5/5B/.DS_Store
- __MACOSX/SD figure 5/5B/._.DS_Store
- SD figure 5/5B/5B-right.tiff
- __MACOSX/SD figure 5/5B/._5B-right.tiff
- SD figure 5/5B/5B-left.tiff
- __MACOSX/SD figure 5/5B/._5B-left.tiff
- SD figure 5/5B/5B-middle.tiff
- __MACOSX/SD figure 5/5B/._5B-middle.tiff
