# Supplementary material for: T4 DNA polymerase prevents deleterious on-target DNA damage and enhances precise CRISPR editing
Source: EMBO J. 2024 Jul 22;43(17):3733–51. doi: 10.1038/s44318-024-00158-6 (PMC11377749; doi:10.1038/s44318-024-00158-6)
Supplement: Supplementary file 8 — Source data Fig. 6 [file 44318_2024_158_MOESM8_ESM.zip]

Archive with 23 entries (20 files):
- SD figure 6/
- SD figure 6/6F/
- SD figure 6/SD-Figure 6C_6D_6E_6G_6H_6I.xlsx
- __MACOSX/SD figure 6/._SD-Figure 6C_6D_6E_6G_6H_6I.xlsx
- SD figure 6/.DS_Store
- __MACOSX/SD figure 6/._.DS_Store
- SD figure 6/6B/
- SD figure 6/6F/6F-1.tiff
- __MACOSX/SD figure 6/6F/._6F-1.tiff
- SD figure 6/6F/.DS_Store
- __MACOSX/SD figure 6/6F/._.DS_Store
- SD figure 6/6F/6F-3.tiff
- __MACOSX/SD figure 6/6F/._6F-3.tiff
- SD figure 6/6F/6F-2.tiff
- __MACOSX/SD figure 6/6F/._6F-2.tiff
- SD figure 6/6B/.DS_Store
- __MACOSX/SD figure 6/6B/._.DS_Store
- SD figure 6/6B/6B-1.tiff
- __MACOSX/SD figure 6/6B/._6B-1.tiff
- SD figure 6/6B/6B-2.tiff
- __MACOSX/SD figure 6/6B/._6B-2.tiff
- SD figure 6/6B/6B-3.tiff
- __MACOSX/SD figure 6/6B/._6B-3.tiff
