# Supplementary material for: T4 DNA polymerase prevents deleterious on-target DNA damage and enhances precise CRISPR editing
Source: EMBO J. 2024 Jul 22;43(17):3733–51. doi: 10.1038/s44318-024-00158-6 (PMC11377749; doi:10.1038/s44318-024-00158-6)
Supplement: Supplementary file 8 — Source data Fig. 6 [file 44318_2024_158_MOESM8_ESM.zip › SD figure 6/SD-Figure 6C_6D_6E_6G_6H_6I.xlsx]

## Sheet: 6C
	PDCD1-TRBC1		PDCD1-TRBC2		PDCD1-TRAC		TRBC1/2-PDCD1		TRBC1/2-TRAC		TRAC-TRBC1		TRAC-TRBC2
	Replicate 1	Replicate 2	Replicate 1	Replicate 2	Replicate 1	Replicate 2	Replicate 1	Replicate 2	Replicate 1	Replicate 2	Replicate 1	Replicate 2	Replicate 1	Replicate 2
Untreated	0.0659422	0.185195	0.374221	0.106362	0.100289	0.385028	0.1475	0.0735306	0.0684921	0.163131	0.0963068	0.170582	0.308176	0.191038
Cas9	1	1	1	1	1	1	1	1	1	1	1	1	1	1
CasPlus-V1	0.154608	0.507994	0.354857	0.356134	0.189918	0.192159	0.357732	0.445332	0.239315	0.181141	0.0764278	0.244788	0.35569	0.250882
CasPlus-V2	0.558327	0.702568	0.52972	0.702491	0.251108	0.343116	0.6262	0.651787	0.349377	0.26923	0.164429	0.20606	0.440591	0.217777

## Sheet: 6D
	PDCD1-TRBC1		PDCD1-TRBC2		PDCD1-TRAC		TRBC1/2-PDCD1		TRBC1/2-TRAC		TRAC-TRBC1		TRAC-TRBC2
	Replicate 1	Replicate 2	Replicate 1	Replicate 2	Replicate 1	Replicate 2	Replicate 1	Replicate 2	Replicate 1	Replicate 2	Replicate 1	Replicate 2	Replicate 1	Replicate 2
Cas9	1	1	1	1	1	1	1	1	1	1	1	1	1	1
CasPlus-V1	0.304773	0.122969	0.345628	0.045302	0.068664	0.315843	0.148539	0.234756	0.237345	0.812404	0.095436	0.121351	0.007096	0.001614
CasPlus-V2	0.236173	0.387076	1.22051	0.23733	0.175995	0.593393	0.168799	0.218051	0.008674	0.02602	0.086079	0.113672	0.083019	0.016719

## Sheet: 6E
PDCD1	Out-of-frame indels		In-frame indels
	Replicate1	Replicate2	Replicate1	Replicate2
Cas9	26	21	53	56
CasPlus-V1	42	32	34	26
CasPlus-V2	9	8	36	31
TRBC1	Out-of-frame indels		In-frame indels
	Replicate1	Replicate2	Replicate1	Replicate2
Cas9	70	58	2	2
CasPlus-V1	70	52	7	4
CasPlus-V2	58	45	0	0
TRBC2	Out-of-frame indels		In-frame indels
	Replicate1	Replicate2	Replicate1	Replicate2
Cas9	79	72	4	2
CasPlus-V1	66	54	12	3
CasPlus-V2	61	45	0	0
TRAC	Out-of-frame indels		In-frame indels
	Replicate1	Replicate2	Replicate1	Replicate2
Cas9	75	64	6	11
CasPlus-V1	82	63	1	0
CasPlus-V2	68	55	0	0

## Sheet: 6G
	PDCD1-TRBC2			PDCD1-TRAC			TRBC1/2-PDCD1			TRBC1/2-TRAC			TRAC-PDCD1			TRAC-TRBC2
	Replicate1	Replicate2	Replicate3	Replicate1	Replicate2	Replicate3	Replicate1	Replicate2	Replicate3	Replicate1	Replicate2	Replicate3	Replicate1	Replicate2	Replicate3	Replicate1	Replicate2	Replicate3
Untreated	0.0293984	0.0655644	0.0196902	0.0843938	0.12987	0.142898	0.0105018	0.0131618	0.0169925	0.185093	0.0688284	0.0653756	0.353812	N/A	N/A	0.124052	0.226822	N/A
Cas9	1	1	1	1	1	1	1	1	1	1	1	1	1	N/A	N/A	1	1	N/A
CasPlus-V1	0.636878	0.67911	0.770295	0.315373	0.450096	0.336163	0.0833607	0.304264	0.416443	0.657038	0.225698	0.254818	0.433815	N/A	N/A	0.269707	0.356206	N/A
CasPlus-V2	1.14719	0.614904	0.951987	0.844004	1.02009	1.47879	1.15946	1.00425	0.699382	0.698196	0.477178	0.640702	0.583048	N/A	N/A	0.344721	0.659403	N/A

## Sheet: 6H
	PDCD1-TRBC2			PDCD1-TRAC			TRBC1/2-PDCD1			TRBC1/2-TRAC			TRAC-PDCD1			TRAC-TRBC2
	Replicate1	Replicate2	Replicate3	Replicate1	Replicate2	Replicate3	Replicate1	Replicate2	Replicate3	Replicate1	Replicate2	Replicate3	Replicate1	Replicate2	Replicate3	Replicate1	Replicate2	Replicate3
Cas9	1	1	1	1	1	1	1	1	1	1	1	1	1	1	1	1	1	1
CasPlus-V1	0.677907	0.3121	1.08303	0.227475	0.603846	0.191891	0.533718	0.678307	0.571448	0.793124	0.109274	0.479478	0.382852	0.627456	0.202034	0.395517	0.206624	0.146101
CasPlus-V2	0.962109	0.205268	0.782923	0.878517	0.832999	0.264443	0.840409	2.09029	0.672078	0.427805	0.778143	0.464751	0.456638	0.740667	1.50397	0.308884	0.570489	0.894934

## Sheet: 6I
PDCD1	Out-of-frame indels			In-frame indels
	Replicate1	Replicate2	Replicate3	Replicate1	Replicate2	Replicate3
Cas9	31	45	28	62	46	37
CasPlus-V1	41	61	42	37	18	18
CasPlus-V2	27	40	19	59	44	33
TRBC1	Out-of-frame indels			In-frame indels
	Replicate1	Replicate2	Replicate3	Replicate1	Replicate2	Replicate3
Cas9	80	81	56	5	4	2
CasPlus-V1	73	76	63	8	5	7
CasPlus-V2	67	77	50	2	3	1
TRBC2	Out-of-frame indels			In-frame indels
	Replicate1	Replicate2	Replicate3	Replicate1	Replicate2	Replicate3
Cas9	78	82	58	9	7	3
CasPlus-V1	71	73	61	6	11	5
CasPlus-V2	65	78	51	6	3	0
TRAC	Out-of-frame indels			In-frame indels
	Replicate1	Replicate2	Replicate3	Replicate1	Replicate2	Replicate3
Cas9	76	70	58	22	19	7
CasPlus-V1	97	90	82	2	0	0
CasPlus-V2	94	72	60	9	2	0
